# Supplementary material for: Portulaca oleracea L. organic acid extract inhibits persistent methicillin-resistant Staphylococcus aureus in vitro and in vivo
Source: Front Microbiol. 2023 Jan 11;13:1076154. doi: 10.3389/fmicb.2022.1076154 (PMC9874160; doi:10.3389/fmicb.2022.1076154)
Supplement: Supplementary file 1 [file Table_1.XLSX]

## Sheet: Compounds
Checked	Tags	Name	Formula	Annot. Source: Predicted Compositions	Annot. Source: mzCloud Search	Annot. Source: Metabolika Search	Annot. Source: ChemSpider Search	Annot. DeltaMass [ppm]	Calc. MW	RT [min]	Area (Max.)	# ChemSpider Results	# mzCloud Results	mzCloud Best Match	mzCloud Best Match Confidence	MS2	Group Area: 1-p
FALSE			C44 H30 N6 O	Full match	No results	No results	No results	1.92	658.249	9.128	1.37867e+06	0	0			No MS2	1.37867e+06
FALSE		S(8)-aminomethyldihydrolipoamide	C9 H20 N2 O S2	Full match	No results	No results	Full match	0.05	236.102	8.572	1.41506e+06	1	0			DDA for preferred ion	1.41506e+06
FALSE			C14 H31 N3 P2 S	Full match	No results	No results	No match	2.86	335.172	10.406	1.64883e+06	6	0			No MS2	1.64883e+06
FALSE			C24 H44 N O P S	Full match	No results	No results	No results	2.04	425.289	13.583	1.74072e+06	0	0			DDA for preferred ion	1.74072e+06
FALSE			C26 H63 N10 O3 P S	Full match	No results	No results	No results	0.45	626.455	15.149	1.80062e+06	0	0			No MS2	1.80062e+06
FALSE			C17 H26 N4 O7	Full match	No results	No results	No results	-2.5	398.179	0.415	1.86618e+06	0	0			DDA for preferred ion	1.86618e+06
FALSE			C15 H42 N10 O3 P2	Full match	No results	No results	No results	-2.29	472.291	10.267	1.92131e+06	0	0			No MS2	1.92131e+06
FALSE		N-Hexacosanoylglycine	C28 H55 N O3	Full match	No results	No results	Full match	-4.23	453.416	14.149	1.92904e+06	1	0			No MS2	1.92904e+06
FALSE			C32 H74 N10 P2 S	Full match	No results	No results	No results	2.41	692.531	14.125	1.93998e+06	0	0			No MS2	1.93998e+06
FALSE			C21 H36 Cl N3 S	Full match	No results	No results	No results	0.8	397.232	12.801	1.94099e+06	0	0			No MS2	1.94099e+06
FALSE			C19 H31 N O6	Full match	No results	No results	No results	-3.97	369.214	10.985	1.96664e+06	0	0			No MS2	1.96664e+06
FALSE			C36 H63 N9 O12 S	Full match	No results	No results	No results	-0.29	845.431	11.739	2.00092e+06	0	0			No MS2	2.00092e+06
FALSE			C8 H21 N3 O6 S	Full match	No results	No results	No match	-0.34	287.115	8.298	2.00536e+06	13	0			No MS2	2.00536e+06
FALSE			C23 H34 N2 S	Full match	No results	No results	No results	3.16	370.245	10.597	2.01867e+06	0	0			No MS2	2.01867e+06
FALSE			C6 H13 N4 O7 P	Full match	No results	No results	No results	2.71	284.053	0.524	2.03364e+06	0	0			DDA for other ion	2.03364e+06
FALSE		(2E)-3-(3,4-Dimethoxyphenyl)acrylic acid	C11 H12 O4	Full match	No results	Partial match	Full match	-0.49	208.073	6.511	2.03947e+06	23	0			DDA for preferred ion	2.03947e+06
FALSE			C34 H68 O10 P2	Full match	No results	No results	No match	-4.82	698.425	11.453	2.05366e+06	2	0			No MS2	2.05366e+06
FALSE			C17 H23 N3 O4 S	Full match	No results	No results	No results	-1.95	365.14	9.402	2.11634e+06	0	0			DDA for preferred ion	2.11634e+06
FALSE			C15 H33 N O2	Full match	No results	No results	No results	-2.52	259.25	10.972	2.17496e+06	0	0			DDA for preferred ion	2.17496e+06
FALSE			C23 H54 N6	Full match	No results	No results	No results	-1.91	414.44	12.092	2.17665e+06	0	0			DDA for preferred ion	2.17665e+06
FALSE			C15 H37 N4 O P	Full match	No results	No results	No match	-0.3	320.27	12.718	2.17717e+06	11	0			DDA for preferred ion	2.17717e+06
FALSE			C14 H25 N7 O2	Full match	No results	No match	No match	4.86	323.209	9.164	2.19945e+06	5	0			No MS2	2.19945e+06
FALSE			C19 H40 N O2 P S	Full match	No results	No results	No results	0.62	377.252	14.618	2.20062e+06	0	0			DDA for preferred ion	2.20062e+06
FALSE			C28 H59 N O	Full match	No results	No results	No results	-3.5	425.458	13.865	2.2119e+06	0	0			DDA for preferred ion	2.2119e+06
FALSE			C6 H5 N7 O2	Full match	No results	No results	No results	-1.37	207.05	4.65	2.21302e+06	0	0			DDA for preferred ion	2.21302e+06
FALSE			C10 H20 O6 S	Full match	No results	No results	No match	-0.98	268.098	10.703	2.21866e+06	1	0			No MS2	2.21866e+06
FALSE			C6 H20 N10 O4 S	Full match	No results	No results	No results	-4.67	328.137	4.641	2.21895e+06	0	0			No MS2	2.21895e+06
FALSE			C36 H30 O3	Full match	No results	No results	No results	3.6	510.221	12.039	2.22488e+06	0	0			No MS2	2.22488e+06
FALSE		N,O-DIDESMETHYLVENLAFAXINE-GLUCURONIDE	C21 H31 N O8	No results	No results	No results	Full match	3.89	425.207	9.915	2.24974e+06	2	0			DDA for preferred ion	2.24974e+06
FALSE			C15 H32 N6 O S3	Full match	No results	No match	No match	-0.65	408.18	14.145	2.27772e+06	2	0			No MS2	2.27772e+06
FALSE			C25 H31 O P S	Full match	No results	No results	No match	-1.98	410.183	9.492	2.29888e+06	1	0			No MS2	2.29888e+06
FALSE			C17 H31 N4 O2 P3 S	Full match	No results	No results	No results	4.61	448.14	12.276	2.30417e+06	0	0			No MS2	2.30417e+06
FALSE				No results	No results	No results	No results		471.219	10.135	2.32466e+06	0	0			DDA for preferred ion	2.32466e+06
FALSE			C19 H34 N2 O2	Full match	No results	No results	No results	-2.99	322.261	12.587	2.32916e+06	0	0			DDA for preferred ion	2.32916e+06
FALSE		CETABEN	C23 H39 N O2	Full match	No results	No results	Full match	-3.37	361.297	12.818	2.33101e+06	1	0			DDA for preferred ion	2.33101e+06
FALSE			C H Cl O P2 S4	Full match	No results	No results	No match	2.19	253.808	0.466	2.36467e+06	1	0			DDA for preferred ion	2.36467e+06
FALSE			C27 H64 N5 O8 P3	Full match	No results	No results	No results	-0.62	679.396	8.896	2.37148e+06	0	0			DDA for preferred ion	2.37148e+06
FALSE			C27 H18 N4 O3 S	Full match	No results	No results	No match	-2.4	478.109	9.228	2.37283e+06	11	0			DDA for preferred ion	2.37283e+06
FALSE			C26 H51 O12 P3 S	Full match	No results	No results	No results	1.92	680.233	7.474	2.38741e+06	0	0			DDA for preferred ion	2.38741e+06
FALSE			C8 H17 N6 O P	Full match	No results	No results	No match	1.89	244.121	8.395	2.39307e+06	5	0			DDA for preferred ion	2.39307e+06
FALSE				No results	No results	No results	No results		483.34	15.33	2.39531e+06	0	0			No MS2	2.39531e+06
FALSE			C40 H75 N9 O2	Full match	No results	No results	No results	0.66	713.605	14.29	2.4036e+06	0	0			No MS2	2.4036e+06
FALSE			C43 H50 O5	Full match	No results	No results	No results	1.71	646.367	11.885	2.44434e+06	0	0			No MS2	2.44434e+06
FALSE			C15 H31 Cl N8 O2	Full match	No results	No results	No match	3.67	390.227	12.151	2.45346e+06	2	0			DDA for preferred ion	2.45346e+06
FALSE			C23 H52 N8 O5 P2	Full match	No results	No results	No results	-3.92	582.351	14.086	2.46164e+06	0	0			No MS2	2.46164e+06
FALSE			C7 H16 N9 O2 P	Full match	No results	No results	No results	-1.53	289.116	0.527	2.4713e+06	0	0			No MS2	2.4713e+06
FALSE			C14 H5 O7 P3 S2	Full match	No results	No results	No results	-1.68	441.868	9.994	2.47294e+06	0	0			No MS2	2.47294e+06
FALSE			C39 H61 N P2	Full match	No results	No results	No results	-1.85	605.427	13.384	2.48174e+06	0	0			No MS2	2.48174e+06
FALSE			C30 H54 N9 P	Full match	No results	No results	No results	-3.06	571.422	14.395	2.49052e+06	0	0			No MS2	2.49052e+06
FALSE			C31 H60 N4 S2	Full match	No results	No results	No results	2.12	552.427	13.718	2.4941e+06	0	0			No MS2	2.4941e+06
FALSE			C15 H34 N5 O3 P	Full match	No results	No results	No match	0.31	363.24	10.073	2.49463e+06	1	0			No MS2	2.49463e+06
FALSE			C12 H30 Cl N8 O P	Full match	No results	No results	No match	-2.7	368.196	11.449	2.50103e+06	1	0			DDA for preferred ion	2.50103e+06
FALSE			C22 H42 N2 O S2	Full match	No results	No results	No results	-0.75	414.274	15.008	2.50144e+06	0	0			No MS2	2.50144e+06
FALSE			C21 H34 N2 O3	Full match	No results	No results	No results	-3.7	362.256	9.177	2.5043e+06	0	0			DDA for preferred ion	2.5043e+06
FALSE		Pseudopelletierine	C9 H15 N O	Full match	No results	No results	Full match	-2.73	153.115	7.72	2.50597e+06	14	0			No MS2	2.50597e+06
FALSE			C20 H38 N2 O	Full match	No results	No results	No results	-3.96	322.297	12.953	2.5083e+06	0	0			DDA for preferred ion	2.5083e+06
FALSE			C20 H19 N	Full match	No results	No results	No results	2.35	273.152	9.191	2.513e+06	0	0			No MS2	2.513e+06
FALSE			C18 H49 N10 O11 P	Full match	No results	No results	No results	3.54	612.334	8.978	2.5153e+06	0	0			No MS2	2.5153e+06
FALSE			C23 H51 N3 O4	Full match	No results	No results	No results	4.29	433.39	14.23	2.52044e+06	0	0			No MS2	2.52044e+06
FALSE		Cyclopentolate	C17 H25 N O3	Full match	No results	No results	Full match	-3.93	291.182	8.367	2.52509e+06	9	0			DDA for preferred ion	2.52509e+06
FALSE		Mexiletine	C11 H17 N O	Full match	No results	No results	Full match	-2.81	179.131	12.2	2.53092e+06	12	0			DDA for preferred ion	2.53092e+06
FALSE			C28 H56 N2 O	Full match	No results	No results	No results	2.78	436.44	12.094	2.53893e+06	0	0			DDA for preferred ion	2.53893e+06
FALSE			C18 H27 N O4	Full match	No results	No results	No results	-2.73	321.193	7.755	2.54391e+06	0	0			DDA for preferred ion	2.54391e+06
FALSE			C15 H21 N6 O3 P	Full match	No results	No results	No results	0.52	364.141	6.907	2.5507e+06	0	0			DDA for preferred ion	2.5507e+06
FALSE			C34 H66 N4 O3 P2	Full match	No results	No results	No results	3.29	640.463	13.776	2.55669e+06	0	0			No MS2	2.55669e+06
FALSE			C15 H32 N8 O	Full match	No results	No results	No results	2.62	340.271	11.459	2.56888e+06	0	0			No MS2	2.56888e+06
FALSE			C10 H23 N4 P	Full match	No results	No results	No match	1.26	230.166	11.885	2.57311e+06	1	0			No MS2	2.57311e+06
FALSE			C17 H12 N2	Full match	No results	No results	No results	-3.23	244.099	12.849	2.58386e+06	0	0			No MS2	2.58386e+06
FALSE			C50 H62 N4 O8	Full match	No results	No results	No results	-0.35	846.456	14.468	2.58679e+06	0	0			DDA for preferred ion	2.58679e+06
FALSE		IN00488	C17 H14 O5	Full match	No results	No results	Full match	-2.97	298.083	11.863	2.59034e+06	20	0			DDA for preferred ion	2.59034e+06
FALSE			C13 H21 N4 P S2	Full match	No results	No match	No match	-2.68	328.094	11.739	2.59401e+06	28	0			No MS2	2.59401e+06
FALSE		chlorproethazine	C19 H23 Cl N2 S	Full match	No results	No results	Full match	1.89	346.128	12.907	2.605e+06	1	0			No MS2	2.605e+06
FALSE			C10 H32 N8 P2 S	Full match	No results	No results	No match	3.44	358.196	10.588	2.6066e+06	1	0			No MS2	2.6066e+06
FALSE			C20 H42 O11	Full match	No results	No results	No results	-2.77	458.271	8.502	2.60757e+06	0	0			No MS2	2.60757e+06
FALSE			C19 H33 Cl N4 O2	Full match	No results	No results	No match	-0.48	384.229	10.855	2.61e+06	6	0			DDA for preferred ion	2.61e+06
FALSE			C11 H14 N6	Full match	No results	No results	No match	-1.93	230.128	9.498	2.63473e+06	2	0			No MS2	2.63473e+06
FALSE			C31 H58 Cl O16 P3	Full match	No results	No results	No results	0.3	814.263	13.587	2.6367e+06	0	0			No MS2	2.6367e+06
FALSE			C10 H20 N2 O	Full match	No results	No results	No results	-2.48	184.157	10.999	2.64191e+06	0	0			DDA for preferred ion	2.64191e+06
FALSE		.beta.-Estradiol	C18 H24 O2	Full match	No results	Full match	Full match	-4.49	272.176	13.762	2.64236e+06	7	0			No MS2	2.64236e+06
FALSE			C14 H34 N4 O4	Full match	No results	No results	No results	1.63	322.259	14.146	2.65067e+06	0	0			DDA for preferred ion	2.65067e+06
FALSE		2444643WXK	C13 H18 O4	Full match	No results	Partial match	Full match	-1.96	238.12	9.06	2.66584e+06	3	0			DDA for preferred ion	2.66584e+06
FALSE			C41 H79 N4 O4 P3	Full match	No results	No results	No results	1.4	784.533	13.742	2.66945e+06	0	0			No MS2	2.66945e+06
FALSE			C36 H43 O4 P3 S	Full match	No results	No results	No results	0.87	664.21	9.742	2.67394e+06	0	0			No MS2	2.67394e+06
FALSE		olmelin	C16 H12 O5	Full match	No results	Not the top hit	Full match	-3.13	284.068	11.952	2.69141e+06	42	0			DDA for preferred ion	2.69141e+06
FALSE			C11 H31 N10 O5 P3	Full match	No results	No results	No match	4.94	476.172	12.531	2.70689e+06	2	0			DDA for preferred ion	2.70689e+06
FALSE			C25 H56 N8 O5 P2	Full match	No results	No results	No match	-3.33	610.383	15.344	2.72608e+06	1	0			No MS2	2.72608e+06
FALSE			C17 H40 N5 O4 P S2	Full match	No results	No results	No match	-3.28	473.224	10.132	2.727e+06	2	0			DDA for preferred ion	2.727e+06
FALSE			C26 H62 N10 O5 P2	Full match	No results	No results	No results	-4.58	656.435	14.97	2.72747e+06	0	0			No MS2	2.72747e+06
FALSE			C24 H31 N O S	Full match	No results	No results	No match	2.56	381.214	10.811	2.74219e+06	2	0			No MS2	2.74219e+06
FALSE			C12 H24 N4 O3	Full match	No results	No results	No results	-1.83	272.184	7.623	2.74769e+06	0	0			DDA for preferred ion	2.74769e+06
FALSE			C23 H50 N5 P	Full match	No results	No results	No results	-3.7	427.379	13.807	2.75533e+06	0	0			DDA for preferred ion	2.75533e+06
FALSE			C15 H25 N7 O P2 S2	Full match	No results	No results	No results	2.59	445.105	8.138	2.7583e+06	0	0			No MS2	2.7583e+06
FALSE		Milrinone	C12 H9 N3 O	Full match	No results	No results	Full match	-2.77	211.074	10.35	2.75969e+06	1	0			DDA for preferred ion	2.75969e+06
FALSE		4,4'-Dinitrostilbene	C14 H10 N2 O4	Full match	No results	No results	Full match	-3.44	270.063	10.353	2.77065e+06	1	0			DDA for preferred ion	2.77065e+06
FALSE			C23 H31 P S	Full match	No results	No results	No match	-1.17	370.188	10.461	2.77305e+06	4	0			No MS2	2.77305e+06
FALSE			C13 H35 N6 P	Full match	No results	No results	No results	-0.54	306.266	14.992	2.77822e+06	0	0			No MS2	2.77822e+06
FALSE		mephenesin	C10 H14 O3	Full match	No results	No results	Full match	-1.3	182.094	9.737	2.78363e+06	22	0			DDA for preferred ion	2.78363e+06
FALSE			C15 H14 N6 O4	Full match	No results	No results	No match	4.82	342.109	11.307	2.80121e+06	12	0			No MS2	2.80121e+06
FALSE			C17 H44 N8 O10 P2	Full match	No results	No results	No results	-4.21	582.263	12.204	2.80564e+06	0	0			No MS2	2.80564e+06
FALSE			C23 H48 N8 O4	Full match	No results	No results	No results	4.3	500.382	14.285	2.80869e+06	0	0			DDA for preferred ion	2.80869e+06
FALSE			C9 H10 N6	Full match	No results	No results	No results	-1.35	202.096	8.375	2.81546e+06	0	0			DDA for preferred ion	2.81546e+06
FALSE			C24 H49 N3 O4	Full match	No results	No results	No results	4.87	443.374	13.273	2.81697e+06	0	0			DDA for preferred ion	2.81697e+06
FALSE			C21 H17 P S	Full match	No results	No results	No results	-0.96	332.079	11.423	2.83663e+06	0	0			DDA for preferred ion	2.83663e+06
FALSE			C17 H18 N2 O3	Full match	No results	No results	No results	-2.19	298.131	9.028	2.84311e+06	0	0			DDA for preferred ion	2.84311e+06
FALSE			C12 H28 N6 S3	Full match	No results	No results	No match	0.28	352.154	12.184	2.84503e+06	2	0			DDA for preferred ion	2.84503e+06
FALSE				No results	No results	No results	No results		305.148	8.225	2.84645e+06	0	0			DDA for preferred ion	2.84645e+06
FALSE			C27 H47 P S	Full match	No results	No results	No results	-0.83	434.313	13.76	2.84808e+06	0	0			No MS2	2.84808e+06
FALSE			C10 H27 N4 O P S4	Full match	No results	No results	No match	2.16	378.081	8.578	2.85211e+06	1	0			No MS2	2.85211e+06
FALSE				No results	No results	No results	No results		347.222	13.407	2.85721e+06	0	0			No MS2	2.85721e+06
FALSE			C8 H28 N10 O5 S	Full match	No results	No results	No results	-1.04	376.196	11.895	2.86165e+06	0	0			No MS2	2.86165e+06
FALSE			C16 H27 N5 O6 P2 S	Full match	No results	No results	No match	4.04	479.118	9.532	2.86226e+06	1	0			DDA for preferred ion	2.86226e+06
FALSE			C28 H59 N3 O5	Full match	No results	No results	No results	2.85	517.447	13.741	2.86291e+06	0	0			DDA for preferred ion	2.86291e+06
FALSE			C37 H43 N O5 P2	Full match	No results	No results	No results	-1.24	643.261	8.631	2.86592e+06	0	0			No MS2	2.86592e+06
FALSE		Phaseic acid	C15 H20 O5	Full match	No results	No results	Full match	-2.77	280.13	12.42	2.87019e+06	14	0			DDA for preferred ion	2.87019e+06
FALSE			C21 H16 N P	Full match	No results	No results	No results	2.34	313.103	7.135	2.87831e+06	0	0			No MS2	2.87831e+06
FALSE		Phthalic acid	C8 H6 O4	Full match	No results	Partial match	Full match	-2.36	166.026	12.379	2.88499e+06	7	0			No MS2	2.88499e+06
FALSE			C13 H29 N4 O5 P S	Full match	No results	No results	No match	-2.55	384.159	11.463	2.89286e+06	7	0			DDA for preferred ion	2.89286e+06
FALSE			C14 H32 N4 O4	Full match	No results	No results	No results	1.82	320.243	14.173	2.89337e+06	0	0			No MS2	2.89337e+06
FALSE			C23 H35 N S	Full match	No results	No results	No match	2.19	357.25	10.746	2.89417e+06	1	0			No MS2	2.89417e+06
FALSE			C33 H30 O5	Full match	No results	No results	No results	3.64	506.211	11.635	2.90166e+06	0	0			No MS2	2.90166e+06
FALSE			C20 H16 N2 O2	Full match	No results	No results	No match	-3.2	316.12	9.682	2.90365e+06	1	0			No MS2	2.90365e+06
FALSE			C28 H63 N2 O5 P3	Full match	No results	No results	No results	2.78	600.397	16.4	2.91085e+06	0	0			No MS2	2.91085e+06
FALSE			C15 H38 Cl N6 P S2	Full match	No results	No results	No match	-4.99	432.2	14.142	2.9109e+06	1	0			No MS2	2.9109e+06
FALSE			C14 H35 N4 P	Full match	No results	No results	No match	0.01	290.26	12.634	2.91218e+06	34	0			DDA for preferred ion	2.91218e+06
FALSE			C17 H35 O6 P3	Full match	No results	No results	No results	-0.54	428.164	8.914	2.91424e+06	0	0			DDA for preferred ion	2.91424e+06
FALSE			C20 H34 N2 O6	Full match	No results	No results	No results	-3.68	398.24	11.369	2.92085e+06	0	0			No MS2	2.92085e+06
FALSE			C14 H29 O5 P3	Full match	No results	No results	No results	-0.31	370.123	8.794	2.92466e+06	0	0			DDA for preferred ion	2.92466e+06
FALSE			C19 H37 N O2	Full match	No results	No results	No results	-3.05	311.281	12.793	2.9297e+06	0	0			DDA for preferred ion	2.9297e+06
FALSE			C44 H45 N O5 P2	Full match	No results	No results	No results	-1.54	729.276	10.861	2.93207e+06	0	0			No MS2	2.93207e+06
FALSE			C20 H32 N6	Full match	No results	No results	No results	0.69	356.269	14.482	2.93379e+06	0	0			DDA for preferred ion	2.93379e+06
FALSE		Acetyl hexamethyl tetralin	C18 H26 O	Full match	No results	No results	Full match	-3.37	258.197	11.449	2.93392e+06	3	0			DDA for preferred ion	2.93392e+06
FALSE			C17 H30 N6 O2 S2	Full match	No results	No results	No results	-4.01	414.185	8.099	2.93433e+06	0	0			DDA for preferred ion	2.93433e+06
FALSE			C24 H33 N10 P S	Full match	No results	No results	No results	3.59	524.237	11.97	2.94292e+06	0	0			No MS2	2.94292e+06
FALSE				No results	No results	No results	No results		554.667	10.575	2.9534e+06	0	0			DDA for preferred ion	2.9534e+06
FALSE			C19 H28 N2 O3	Full match	No results	No results	No results	-0.87	332.21	12.573	2.95535e+06	0	0			No MS2	2.95535e+06
FALSE			C37 H45 N2 O10 P S	Full match	No results	No results	No results	-1.03	740.252	8.259	2.95868e+06	0	0			No MS2	2.95868e+06
FALSE		SAT	C28 H46 N2 O	Full match	No results	No results	Full match	-2.44	426.36	16.379	2.95975e+06	1	0			DDA for preferred ion	2.95975e+06
FALSE			C14 H13 N3 O12 P2 S	Full match	No results	No results	No results	-2.19	508.968	10.375	2.96051e+06	0	0			No MS2	2.96051e+06
FALSE			C14 H30 N8 O3 S	Full match	No results	No results	No results	-0.04	390.216	8.882	2.96608e+06	0	0			DDA for preferred ion	2.96608e+06
FALSE			C24 H50 O13	Full match	No results	No results	No results	-2.83	546.324	8.978	2.96906e+06	0	0			No MS2	2.96906e+06
FALSE			C24 H38 O	Full match	No results	No results	No results	-3.87	342.291	14.063	2.97587e+06	0	0			DDA for preferred ion	2.97587e+06
FALSE			C27 H49 N3 O2	Full match	No results	No results	No results	0.31	447.383	15.334	2.98194e+06	0	0			DDA for preferred ion	2.98194e+06
FALSE		Ethylvanillin propylene glycol acetal	C12 H16 O4	Full match	No results	No results	Full match	-1.42	224.105	10.723	2.98387e+06	15	0			DDA for preferred ion	2.98387e+06
FALSE		(+/-)-Tropinone	C8 H13 N O	Full match	No results	Full match	Full match	-1.29	139.1	8.182	2.98421e+06	12	0			DDA for preferred ion	2.98421e+06
FALSE		vibunazole	C15 H20 Cl N3 O2	Full match	No results	No results	Full match	-2.86	309.124	10.108	2.99303e+06	1	0			DDA for preferred ion	2.99303e+06
FALSE			C46 H62 O4	Full match	No results	No results	No results	-0.78	678.464	15.317	2.9979e+06	0	0			No MS2	2.9979e+06
FALSE				No results	No results	No results	No results		637.393	14.404	3.0048e+06	0	0			No MS2	3.0048e+06
FALSE		carisoprodol	C12 H24 N2 O4	Full match	No results	No results	Full match	3.03	260.174	13.747	3.00904e+06	1	0			DDA for preferred ion	3.00904e+06
FALSE			C12 H17 O9 P	Full match	No results	No results	No match	-3.17	336.06	10.954	3.01232e+06	1	0			DDA for preferred ion	3.01232e+06
FALSE			C12 H19 N2 O4 P	Full match	No results	No results	No results	0.39	286.108	10.87	3.01281e+06	0	0			DDA for preferred ion	3.01281e+06
FALSE			C36 H58 N6 O6	Full match	No results	No results	No results	-3.68	670.439	15.619	3.01507e+06	0	0			No MS2	3.01507e+06
FALSE			C33 H66 N2 O4 P2	Full match	No results	No results	No results	0.65	616.45	15.689	3.0167e+06	0	0			No MS2	3.0167e+06
FALSE			C28 H64 N10 O12 S	Full match	No results	No results	No results	-2.52	764.441	14.079	3.01682e+06	0	0			No MS2	3.01682e+06
FALSE			C39 H62 Cl2 O S	Full match	No results	No results	No match	-2.77	648.388	13.499	3.01761e+06	1	0			No MS2	3.01761e+06
FALSE			C20 H24 N2 O12	Full match	No results	No results	No match	0.06	484.133	11.008	3.01875e+06	1	0			No MS2	3.01875e+06
FALSE			C19 H31 N O4	Full match	No results	No results	No results	-3.38	337.224	9.98	3.02037e+06	0	0			No MS2	3.02037e+06
FALSE		Penbutolol	C18 H29 N O2	Full match	No results	No results	Full match	-3.65	291.219	10.961	3.02073e+06	1	0			DDA for preferred ion	3.02073e+06
FALSE		2-Isocapryloyl-3R-hydroxymethyl-gamma-butyrolactone	C13 H22 O4	Full match	No results	No results	Full match	-2.76	242.151	10.553	3.02371e+06	3	0			DDA for preferred ion	3.02371e+06
FALSE			C38 H62 S	Full match	No results	No results	No results	0.18	550.457	15.215	3.02603e+06	0	0			No MS2	3.02603e+06
FALSE			C29 H47 N7 O	Full match	No results	No results	No match	1.67	509.385	14.493	3.03151e+06	2	0			DDA for preferred ion	3.03151e+06
FALSE		Rosmarinine	C18 H27 N O6	Full match	No results	No results	Full match	-3.15	353.183	10.191	3.04209e+06	2	0			No MS2	3.04209e+06
FALSE			C16 H39 N4 O4 P	Full match	No results	No results	No match	-1.76	382.27	13.389	3.04242e+06	3	0			DDA for preferred ion	3.04242e+06
FALSE			C21 H32 N6 O	Full match	No results	No results	No results	-3.2	384.263	14.844	3.05886e+06	0	0			No MS2	3.05886e+06
FALSE		(6R,7S)-6,7-Dihydroxy-8-methyl-8-azabicyclo[3.2.1]oct-3-yl (2E)-2-methyl-2-butenoate	C13 H21 N O4	Full match	No results	No results	Full match	-3.98	255.146	10.4	3.06494e+06	2	0			No MS2	3.06494e+06
FALSE			C5 H14 N5 O2 P S	Full match	No results	No results	No match	2.67	239.061	7.708	3.06632e+06	1	0			DDA for preferred ion	3.06632e+06
FALSE			C29 H55 N9 P2 S	Full match	No results	No results	No results	-1.9	623.376	14.646	3.06705e+06	0	0			No MS2	3.06705e+06
FALSE				No results	No results	No results	No results		427.193	9.922	3.0805e+06	0	0			No MS2	3.0805e+06
FALSE			C40 H78 O	Full match	No results	No results	No results	-3.5	574.603	16.158	3.08499e+06	0	0			No MS2	3.08499e+06
FALSE			C15 H35 N10 P	Full match	No results	No results	No results	1.4	386.279	16.067	3.10674e+06	0	0			No MS2	3.10674e+06
FALSE			C10 H19 N4 O P S2	Full match	No results	No results	No match	1.56	306.074	10.755	3.10781e+06	19	0			DDA for preferred ion	3.10781e+06
FALSE			C22 H43 N O7	Full match	No results	No results	No results	-3.41	433.302	10.831	3.12089e+06	0	0			DDA for preferred ion	3.12089e+06
FALSE			C26 H40 O2	Full match	No results	No results	No results	-4.57	384.301	14.435	3.12193e+06	0	0			No MS2	3.12193e+06
FALSE			C38 H24 N10 O	Full match	No results	No results	No results	2.26	636.215	9.537	3.12501e+06	0	0			No MS2	3.12501e+06
FALSE			C20 H35 N7 O2	Full match	No results	No results	No results	-3.89	405.284	14.865	3.12576e+06	0	0			DDA for preferred ion	3.12576e+06
FALSE				No results	No results	No results	No results		368.149	13.631	3.12924e+06	0	0			DDA for preferred ion	3.12924e+06
FALSE		Methylphenidate	C14 H19 N O2	Full match	No results	No results	Full match	-2.45	233.141	6.829	3.13253e+06	4	0			No MS2	3.13253e+06
FALSE		(2E)-3-(3,4-Dimethoxyphenyl)acrylic acid	C11 H12 O4	Full match	No results	Partial match	Full match	-1.88	208.073	6.151	3.14011e+06	23	0			DDA for preferred ion	3.14011e+06
FALSE			C33 H67 O4 P S	Full match	No results	No results	No results	1.22	590.45	14.995	3.14494e+06	0	0			DDA for preferred ion	3.14494e+06
FALSE		2-Isocapryloyl-3R-hydroxymethyl-gamma-butyrolactone	C13 H22 O4	Full match	No results	No results	Full match	-2.89	242.151	12.587	3.15386e+06	3	0			DDA for preferred ion	3.15386e+06
FALSE			C10 H24 Cl N10 P	Full match	No results	No results	No match	0.51	350.161	13.883	3.15437e+06	8	0			DDA for preferred ion	3.15437e+06
FALSE		ionene	C13 H18	Full match	No results	No results	Full match	-3.3	174.14	7.29	3.16465e+06	4	0			DDA for preferred ion	3.16465e+06
FALSE			C14 H24 N6 O5	Full match	No results	No results	No results	-1.93	356.18	9.98	3.16524e+06	0	0			DDA for preferred ion	3.16524e+06
FALSE			C18 H38 N8 O	Full match	No results	No results	No results	3.17	382.318	12.867	3.16992e+06	0	0			No MS2	3.16992e+06
FALSE			C18 H27 Cl N4 O4	Full match	No results	No results	No match	1.74	398.173	14.366	3.17077e+06	3	0			DDA for preferred ion	3.17077e+06
FALSE			C25 H49 N7	Full match	No results	No results	No results	3.84	447.407	13.841	3.17211e+06	0	0			No MS2	3.17211e+06
FALSE			C21 H18 N2 O S	Full match	No results	No match	No match	3.66	346.115	9.155	3.1739e+06	4	0			No MS2	3.1739e+06
FALSE		benfuracarb	C20 H30 N2 O5 S	No results	No results	No results	Full match	-1.18	410.187	8.98	3.1794e+06	1	0			DDA for preferred ion	3.1794e+06
FALSE		2-Nitro-9H-fluoren-9-ol	C13 H9 N O3	Full match	No results	No results	Full match	-2.82	227.058	10.667	3.18047e+06	3	0			DDA for preferred ion	3.18047e+06
FALSE			C41 H41 N	Full match	No results	No results	No results	2.45	547.325	13.21	3.18586e+06	0	0			No MS2	3.18586e+06
FALSE		Octane-1,8-diol	C8 H18 O2	Full match	No results	No results	Full match	-1.79	146.13	7.717	3.18778e+06	6	0			No MS2	3.18778e+06
FALSE			C13 H20 O4	Full match	No results	No results	No results	-3.25	240.135	10.468	3.18844e+06	0	0			No MS2	3.18844e+06
FALSE			C37 H17 N O3	Full match	No results	No results	No results	3.49	523.123	10.325	3.19223e+06	0	0			No MS2	3.19223e+06
FALSE			C18 H38 N4 O4	Full match	No results	No results	No results	-2.23	374.288	14.5	3.19413e+06	0	0			DDA for preferred ion	3.19413e+06
FALSE		1,4-Naphthoquinone	C10 H6 O2	Full match	No results	No results	Full match	-1.57	158.037	7.757	3.19793e+06	2	0			DDA for preferred ion	3.19793e+06
FALSE			C12 H19 N10 O P	Full match	No results	No results	No results	0.86	350.148	11.883	3.2116e+06	0	0			No MS2	3.2116e+06
FALSE			C22 H48 N8 O7 S	Full match	No results	No results	No results	-1.31	568.336	15.119	3.21293e+06	0	0			DDA for preferred ion	3.21293e+06
FALSE			C21 H44 N6 O2	Full match	No results	No results	No match	2.47	412.354	14.879	3.21427e+06	2	0			DDA for preferred ion	3.21427e+06
FALSE		N-DESMETHYL ELETRIPTAN	C21 H24 N2 O2 S	No results	No results	No results	Full match	3.62	368.157	9.568	3.21467e+06	1	0			DDA for preferred ion	3.21467e+06
FALSE			C44 H62 N6 O6	Full match	No results	No results	No results	4.1	770.476	14	3.21816e+06	0	0			No MS2	3.21816e+06
FALSE			C21 H47 N9 O4 P2	Full match	No results	No results	No results	-4.33	551.32	11.472	3.22316e+06	0	0			No MS2	3.22316e+06
FALSE			C26 H46 N2 O10 P2	Full match	No results	No results	No match	-2.85	608.261	14.385	3.22505e+06	1	0			DDA for preferred ion	3.22505e+06
FALSE			C13 H38 N10 O6 S	Full match	No results	No results	No results	-0.48	462.269	14.01	3.22582e+06	0	0			DDA for preferred ion	3.22582e+06
FALSE			C8 H22 N5 O7 P	Full match	No results	No results	No match	-0.17	331.126	0.526	3.22686e+06	2	0			No MS2	3.22686e+06
FALSE		5-Hydroxy-2-{[(2E,4E)-5-(4-hydroxyphenyl)-2,4-pentadienoyl]amino}benzoic acid	C18 H15 N O5	Full match	No results	No results	Full match	-3.58	325.094	8.615	3.2308e+06	1	0			No MS2	3.2308e+06
FALSE			C27 H48 N2 O6 S	Full match	No results	No results	No results	3.89	528.325	14.626	3.2309e+06	0	0			DDA for preferred ion	3.2309e+06
FALSE			C25 H29 Cl N6 S	Full match	No results	No results	No results	-3.17	480.185	11.2	3.23888e+06	0	0			No MS2	3.23888e+06
FALSE			C35 H21 N3 S	Full match	No results	No results	No results	-0.24	515.145	7.401	3.2399e+06	0	0			No MS2	3.2399e+06
FALSE			C41 H56 O	Full match	No results	No results	No results	2.01	564.434	14.854	3.24269e+06	0	0			No MS2	3.24269e+06
FALSE			C21 H52 N10 O P2	Full match	No results	No results	No results	-3.44	522.378	14.974	3.24548e+06	0	0			No MS2	3.24548e+06
FALSE			C30 H66 N8 P2 S	Full match	No results	No results	No results	0.65	632.461	14.459	3.24667e+06	0	0			No MS2	3.24667e+06
FALSE		Tetramethrin	C19 H25 N O4	Full match	No results	No results	Full match	-3.95	331.177	9.527	3.24717e+06	9	0			No MS2	3.24717e+06
FALSE				No results	No results	No results	No results		463.362	15.2	3.24938e+06	0	0			DDA for preferred ion	3.24938e+06
FALSE			C39 H77 N2 O14 P3	Full match	No results	No results	No results	1.26	890.46	14.119	3.25148e+06	0	0			No MS2	3.25148e+06
FALSE		Evoxanthidine	C15 H11 N O4	Full match	No results	No results	Full match	-2.4	269.068	6.412	3.25505e+06	1	0			DDA for preferred ion	3.25505e+06
FALSE			C15 H33 N2 O2 P S2	Full match	No results	No results	No results	-1	368.172	12.512	3.25619e+06	0	0			DDA for preferred ion	3.25619e+06
FALSE		6-Deoxyjacareubin	C18 H14 O5	Full match	No results	No results	Full match	-2.95	310.083	12.551	3.26359e+06	2	0			DDA for preferred ion	3.26359e+06
FALSE			C27 H32 N5 O3 P S	Full match	No results	No results	No results	3.39	537.198	7.904	3.26462e+06	0	0			DDA for preferred ion	3.26462e+06
FALSE			C28 H32 O S	Full match	No results	No results	No results	-2.69	416.216	14.047	3.26759e+06	0	0			No MS2	3.26759e+06
FALSE				No results	No results	No results	No results		438.259	13.759	3.26866e+06	0	0			No MS2	3.26866e+06
FALSE			C19 H41 N O3	Full match	No results	No results	No results	-3.69	331.307	12.827	3.27038e+06	0	0			DDA for preferred ion	3.27038e+06
FALSE			C24 H50 N2	Full match	No results	No results	No results	-2.78	366.396	14.349	3.27278e+06	0	0			No MS2	3.27278e+06
FALSE			C32 H57 N O3	Full match	No results	No results	No results	-3.43	503.432	14.25	3.28023e+06	0	0			DDA for preferred ion	3.28023e+06
FALSE			C41 H65 N O S	Full match	No results	No results	No results	0.2	619.479	13.984	3.28086e+06	0	0			No MS2	3.28086e+06
FALSE			C28 H23 N O7	Full match	No results	No results	No match	-4.29	485.145	11.22	3.28494e+06	1	0			No MS2	3.28494e+06
FALSE			C33 H40 N10 O	Full match	No results	No results	No results	-4.1	592.336	13.13	3.2858e+06	0	0			No MS2	3.2858e+06
FALSE			C28 H49 N O3	Full match	No results	No results	No results	-0.98	447.371	13.282	3.28868e+06	0	0			No MS2	3.28868e+06
FALSE			C5 H14 N2 O5	Full match	No results	No results	No match	4.53	182.091	9.598	3.29202e+06	3	0			DDA for preferred ion	3.29202e+06
FALSE		(+/-)-Metanephrine	C10 H15 N O3	Full match	No results	No results	Full match	-0.37	197.105	6.777	3.29501e+06	28	0			DDA for preferred ion	3.29501e+06
FALSE		1-(beta-D-ribofuranosyl)thymine	C10 H14 N2 O6	Full match	No results	No results	Full match	-1.63	258.085	0.992	3.29625e+06	3	0			DDA for preferred ion	3.29625e+06
FALSE			C24 H37 N7 O	Full match	No results	No results	No match	2.22	439.307	11.44	3.30119e+06	1	0			No MS2	3.30119e+06
FALSE			C36 H60 N3 O P	Full match	No results	No results	No results	0.69	581.448	11.796	3.30562e+06	0	0			No MS2	3.30562e+06
FALSE			C9 H20 N2 O7 S	Full match	No results	No results	No match	-1.37	300.099	8.782	3.30767e+06	49	0			DDA for preferred ion	3.30767e+06
FALSE			C28 H51 N O P2	Full match	No results	No results	No results	-1.2	479.344	12.545	3.31062e+06	0	0			No MS2	3.31062e+06
FALSE			C15 H37 N10 P	Full match	No results	No results	No results	0.46	388.294	15.897	3.32368e+06	0	0			No MS2	3.32368e+06
FALSE		azolimine	C10 H11 N3 O	Full match	No results	No results	Full match	-1.37	189.09	6.55	3.32756e+06	3	0			DDA for preferred ion	3.32756e+06
FALSE				No results	No results	No results	No results		470.885	10.135	3.32916e+06	0	0			DDA for preferred ion	3.32916e+06
FALSE			C12 H20 N6 O3	Full match	No results	No results	No results	-1.45	296.159	7.266	3.33552e+06	0	0			DDA for preferred ion	3.33552e+06
FALSE			C18 H49 N10 O3 P	Full match	No results	No results	No results	-2.28	484.372	15.718	3.33806e+06	0	0			DDA for preferred ion	3.33806e+06
FALSE				No results	No results	No results	No results		437.704	0.443	3.34276e+06	0	0			No MS2	3.34276e+06
FALSE			C16 H26 N5 P	Full match	No results	No results	No results	-1.91	319.192	13.67	3.35517e+06	0	0			DDA for preferred ion	3.35517e+06
FALSE			C16 H33 N	Full match	No results	No results	No results	-3.28	239.261	14.431	3.35611e+06	0	0			No MS2	3.35611e+06
FALSE			C16 H25 N6 O5 P	Full match	No results	No results	No match	-0.9	412.162	6.449	3.35977e+06	1	0			DDA for preferred ion	3.35977e+06
FALSE			C40 H56 S	Full match	No results	No results	No results	2.89	568.412	15.158	3.36529e+06	0	0			No MS2	3.36529e+06
FALSE			C19 H39 N3 O5	Full match	No results	No results	No results	0.51	389.289	14.628	3.36723e+06	0	0			No MS2	3.36723e+06
FALSE			C15 H34 N6 O2	Full match	No results	No results	No match	3.83	330.276	14.342	3.36751e+06	5	0			No MS2	3.36751e+06
FALSE			C33 H65 N3 P2	Full match	No results	No results	No results	2.28	565.467	16.202	3.37623e+06	0	0			No MS2	3.37623e+06
FALSE			C15 H18 O	Full match	No results	No results	No results	-1.95	214.135	12.639	3.37793e+06	0	0			No MS2	3.37793e+06
FALSE			C33 H33 N O2 P2	Full match	No results	No results	No results	-0.56	537.198	10.122	3.3783e+06	0	0			No MS2	3.3783e+06
FALSE			C22 H26 O S	Full match	No results	No results	No results	-2.91	338.169	7.999	3.38555e+06	0	0			DDA for preferred ion	3.38555e+06
FALSE			C14 H33 N10 O3 P	Full match	No results	No results	No results	-0.04	420.247	13.019	3.38695e+06	0	0			No MS2	3.38695e+06
FALSE			C8 H20 N6 O3 P2	Full match	No results	No results	No results	2.6	310.108	8.906	3.3962e+06	0	0			DDA for preferred ion	3.3962e+06
FALSE			C12 H22 N6 O3	Full match	No results	No results	No match	4.51	298.177	9.767	3.39654e+06	1	0			DDA for preferred ion	3.39654e+06
FALSE		(2E)-3-(4-Hydroxyphenyl)-N-[2-(1H-indol-3-yl)ethyl]acrylamide	C19 H18 N2 O2	Full match	No results	No results	Full match	-3.59	306.136	8.779	3.39842e+06	5	0			No MS2	3.39842e+06
FALSE			C28 H44	Full match	No results	No results	No results	-2.93	380.343	14.029	3.40974e+06	0	0			DDA for preferred ion	3.40974e+06
FALSE			C18 H31 N4 O2 P	Full match	No results	No results	No match	-1.42	366.218	11.971	3.40975e+06	2	0			DDA for preferred ion	3.40975e+06
FALSE			C21 H36 N O5 P3	Full match	No results	No results	No match	4.08	475.183	8.016	3.41146e+06	1	0			DDA for preferred ion	3.41146e+06
FALSE			C49 H39 N O7	Full match	No results	No results	No results	0.7	753.273	9.159	3.41463e+06	0	0			No MS2	3.41463e+06
FALSE			C23 H39 O16 P	Full match	No results	No results	No results	-2.96	602.196	8.314	3.4183e+06	0	0			No MS2	3.4183e+06
FALSE			C34 H61 N O3	Full match	No results	No results	No results	-4.5	531.463	14.522	3.43322e+06	0	0			DDA for preferred ion	3.43322e+06
FALSE			C17 H35 N7 O3	Full match	No results	No results	No match	3.25	385.281	11.883	3.437e+06	1	0			No MS2	3.437e+06
FALSE			C18 H39 N9 O P2 S2	Full match	No results	No results	No results	-2.82	523.218	9.163	3.43771e+06	0	0			No MS2	3.43771e+06
FALSE			C21 H40 N4 O4	Full match	No results	No results	No results	-0.16	412.305	14.958	3.43785e+06	0	0			DDA for preferred ion	3.43785e+06
FALSE			C20 H31 N O5	Full match	No results	No results	No results	-4.07	365.219	11.243	3.43879e+06	0	0			DDA for preferred ion	3.43879e+06
FALSE			C13 H24 N6 O2	Full match	No results	No results	No results	-1.17	296.196	12.89	3.44391e+06	0	0			DDA for preferred ion	3.44391e+06
FALSE			C34 H33 N O5 S	Full match	No results	No results	No results	-0.23	567.208	9.602	3.44417e+06	0	0			DDA for preferred ion	3.44417e+06
FALSE		Isoliquiritigenin	C15 H12 O4	Full match	No results	Partial match	Full match	-3.2	256.073	11.286	3.44814e+06	30	0			No MS2	3.44814e+06
FALSE		Palmitoyl Serinol	C19 H39 N O3	Full match	No results	No results	Full match	-2.9	329.292	12.61	3.45523e+06	2	0			DDA for preferred ion	3.45523e+06
FALSE			C14 H16 N6 O2 S2	Full match	No results	No results	No match	-4.25	364.076	6.282	3.45571e+06	1	0			DDA for preferred ion	3.45571e+06
FALSE			C34 H24 N3 P	Full match	No results	No results	No results	1.71	505.172	9.123	3.45917e+06	0	0			No MS2	3.45917e+06
FALSE			C38 H39 N3 O3	Full match	No results	No results	No results	1.01	585.3	14.284	3.4604e+06	0	0			No MS2	3.4604e+06
FALSE			C22 H49 N7 O6 P2	Full match	No results	No results	No results	-2.69	569.32	10.572	3.46754e+06	0	0			DDA for preferred ion	3.46754e+06
FALSE			C10 H16 N6 O3	Full match	No results	No results	No results	-2.67	268.128	10.415	3.46971e+06	0	0			DDA for preferred ion	3.46971e+06
FALSE			C27 H48 O13 P2	Full match	No results	No results	No match	-3.15	642.255	9.853	3.48046e+06	1	0			No MS2	3.48046e+06
FALSE			C49 H57 N O2	Full match	No results	No results	No match	2.33	691.441	14.844	3.48155e+06	2	0			No MS2	3.48155e+06
FALSE		4-(5,6-Dihydroxy-6-methyl-1-hepten-2-yl)-1-methyl-1,2-cyclohexanediol	C15 H28 O4	Full match	No results	No results	Full match	-2.85	272.198	8.454	3.48291e+06	1	0			No MS2	3.48291e+06
FALSE			C13 H9 N3 O3	Full match	No results	No results	No results	-3.4	255.064	10.184	3.48422e+06	0	0			No MS2	3.48422e+06
FALSE			C4 H14 N10 O P2	Full match	No results	No results	No match	4.22	280.084	7.417	3.48492e+06	3	0			No MS2	3.48492e+06
FALSE		Heptadecanoic Acid	C17 H34 O2	No match	Invalid mass	No results	No match	81343	292.239	12.188	3.48576e+06	14	3	76.8	68.3	DDA for preferred ion	3.48576e+06
FALSE			C3 H12 N6 O S	Full match	No results	No results	No match	-3.97	180.079	8.55	3.48703e+06	38	0			DDA for preferred ion	3.48703e+06
FALSE			C37 H40 N8 O	Full match	No results	No results	No results	2.69	612.334	8.832	3.49013e+06	0	0			No MS2	3.49013e+06
FALSE			C15 H31 Cl2 N4 P S	Full match	No results	No results	No match	-0.22	400.138	11.883	3.49233e+06	2	0			No MS2	3.49233e+06
FALSE			C20 H42 N O4 P S	Full match	No results	No results	No results	2.24	423.258	10.897	3.494e+06	0	0			DDA for preferred ion	3.494e+06
FALSE			C18 H34 N2 O4	Full match	No results	No results	No results	1.76	342.252	14.392	3.49706e+06	0	0			DDA for preferred ion	3.49706e+06
FALSE		1715064	C21 H38 O4	Full match	No results	No results	Full match	-2.11	354.276	13.911	3.50182e+06	5	0			No MS2	3.50182e+06
FALSE			C36 H37 N2 P	Full match	No results	No results	No match	0.96	528.27	13.209	3.50269e+06	2	0			DDA for preferred ion	3.50269e+06
FALSE			C15 H33 N2 O2 P3 S	Full match	No results	No results	No match	-2.19	398.147	9.696	3.50545e+06	1	0			No MS2	3.50545e+06
FALSE		94536	C15 H18 N2 O5	Full match	No results	No results	Full match	-2.7	306.121	8.079	3.5056e+06	1	0			DDA for preferred ion	3.5056e+06
FALSE			C11 H21 N2 O2 P S2	Full match	No results	No results	No match	1.87	308.079	10.248	3.50606e+06	1	0			DDA for preferred ion	3.50606e+06
FALSE			C21 H41 N O8	Full match	No results	No results	No results	-2.8	435.282	9.974	3.50645e+06	0	0			No MS2	3.50645e+06
FALSE		(1R,7R,10R)-4,10,11,11-Tetramethyl-3-methylenetricyclo[5.3.1.0~1,5~]undec-4-ene	C16 H24	Full match	No results	No results	Full match	-2.58	216.187	15.597	3.50691e+06	1	0			No MS2	3.50691e+06
FALSE			C12 H10 N2 O4 S	Full match	No results	No results	No match	1.95	278.037	6.797	3.51383e+06	2	0			DDA for preferred ion	3.51383e+06
FALSE		leucoline	C9 H7 N	Full match	No results	No results	Full match	-0.48	129.058	8.277	3.51889e+06	3	0			No MS2	3.51889e+06
FALSE			C17 H30 N6 O4	Full match	No results	No results	No match	3.39	382.234	9.974	3.51999e+06	1	0			No MS2	3.51999e+06
FALSE			C11 H13 N2 O P S	Full match	No results	No results	No results	-2.26	252.048	7.052	3.52383e+06	0	0			DDA for preferred ion	3.52383e+06
FALSE			C18 H35 N7 O3	Full match	No results	No results	No results	-2.23	397.279	13.93	3.52663e+06	0	0			DDA for preferred ion	3.52663e+06
FALSE				No results	No results	No results	No results		321.12	0.627	3.52823e+06	0	0			DDA for preferred ion	3.52823e+06
FALSE			C23 H49 Cl N3 O10 P S2	Full match	No results	No results	No results	1.13	657.229	14.067	3.52938e+06	0	0			No MS2	3.52938e+06
FALSE			C10 H25 O P3	Full match	No results	No results	No results	0.99	254.112	9.19	3.531e+06	0	0			No MS2	3.531e+06
FALSE			C12 H18 S2	Full match	No results	No results	No results	2.64	226.086	7.661	3.53126e+06	0	0			DDA for preferred ion	3.53126e+06
FALSE			C12 H27 N3 O6 P2	Full match	No results	No results	No match	-4.8	371.136	9.019	3.54232e+06	1	0			DDA for preferred ion	3.54232e+06
FALSE			C24 H39 N O2	Full match	No results	No results	No results	-3.59	373.297	12.68	3.54308e+06	0	0			No MS2	3.54308e+06
FALSE			C8 H10 N6 O2	Full match	No results	No results	No results	-1.74	222.086	9.44	3.54838e+06	0	0			DDA for preferred ion	3.54838e+06
FALSE			C13 H33 N6 O4 P	Full match	No results	No results	No match	-0.33	368.23	11.897	3.55078e+06	1	0			DDA for preferred ion	3.55078e+06
FALSE			C25 H43 N O2	Full match	No results	No results	No results	-3.1	389.328	12.656	3.5521e+06	0	0			DDA for preferred ion	3.5521e+06
FALSE			C9 H26 N5 O3 P	Full match	No results	No results	No match	0.32	283.177	10.9	3.55399e+06	3	0			DDA for preferred ion	3.55399e+06
FALSE		Procaine	C13 H20 N2 O2	Full match	No results	No results	Full match	-4.18	236.151	10.413	3.55402e+06	4	0			DDA for preferred ion	3.55402e+06
FALSE			C8 H12 N6 O3	Full match	No results	No results	No results	-0.8	240.097	8.138	3.5549e+06	0	0			DDA for preferred ion	3.5549e+06
FALSE			C20 H37 N O	Full match	No results	No results	No results	-2.55	307.287	14.609	3.55581e+06	0	0			No MS2	3.55581e+06
FALSE			C7 H15 Cl2 N2 O5 P	Full match	No results	No results	No results	4.68	308.011	12.37	3.5574e+06	0	0			DDA for preferred ion	3.5574e+06
FALSE			C14 H35 N7 O2	Full match	No results	No results	No results	4.89	333.287	10.489	3.55769e+06	0	0			No MS2	3.55769e+06
FALSE			C29 H60 N5 O3 P S	Full match	No results	No results	No results	3.12	589.417	13.989	3.55777e+06	0	0			No MS2	3.55777e+06
FALSE			C21 H30	Full match	No results	No results	No results	-3.76	282.234	15.055	3.55851e+06	0	0			DDA for preferred ion	3.55851e+06
FALSE			C18 H43 N6 O4 P	Full match	No results	No results	No results	1.87	438.309	13.7	3.55889e+06	0	0			DDA for preferred ion	3.55889e+06
FALSE			C31 H51 N O4 S	Full match	No results	No results	No results	-0.25	533.354	14.128	3.56233e+06	0	0			No MS2	3.56233e+06
FALSE			C24 H31 N O S	Full match	No results	No results	No match	3.68	381.214	7.181	3.56268e+06	2	0			No MS2	3.56268e+06
FALSE			C25 H40 N6 O15 S	Full match	No results	No results	No match	-0.37	696.227	8.414	3.56418e+06	1	0			No MS2	3.56418e+06
FALSE			C13 H26 N2 O10 S	Full match	No results	No results	No match	-2.43	402.13	8.382	3.56716e+06	10	0			DDA for preferred ion	3.56716e+06
FALSE		Milrinone	C12 H9 N3 O	Full match	No results	No results	Full match	-2.56	211.074	7.932	3.57282e+06	1	0			No MS2	3.57282e+06
FALSE			C20 H34 N2 O3	Full match	No results	No results	No results	2.62	350.258	15.547	3.57352e+06	0	0			No MS2	3.57352e+06
FALSE			C24 H52 N9 O3 P	Full match	No results	No results	No results	-4.29	545.391	13.99	3.57468e+06	0	0			No MS2	3.57468e+06
FALSE			C38 H59 N O4	Full match	No results	No results	No results	-3.13	593.443	13.851	3.57807e+06	0	0			DDA for preferred ion	3.57807e+06
FALSE			C19 H45 N7 O11	Full match	No results	No results	No results	1.28	547.318	8.324	3.58389e+06	0	0			No MS2	3.58389e+06
FALSE			C29 H63 N3 S2	Full match	No results	No results	No results	3.3	517.448	15.279	3.58704e+06	0	0			DDA for preferred ion	3.58704e+06
FALSE		Homosalate	C16 H22 O3	Full match	No results	No results	Full match	-2.86	262.156	7.998	3.58782e+06	5	0			DDA for preferred ion	3.58782e+06
FALSE			C37 H63 N7 O3 S	Full match	No results	No results	No match	0.34	685.472	16.192	3.59004e+06	6	0			No MS2	3.59004e+06
FALSE		2361	C10 H18 O2	Full match	No results	No results	Full match	-2.34	170.13	9.373	3.59583e+06	64	0			DDA for preferred ion	3.59583e+06
FALSE		Lycocernuine	C16 H26 N2 O2	Full match	No results	No results	Full match	-3.98	278.198	11.473	3.60178e+06	1	0			DDA for preferred ion	3.60178e+06
FALSE			C18 H12 N2 O3	Full match	No results	No results	No results	-3.3	304.084	10.428	3.60187e+06	0	0			DDA for preferred ion	3.60187e+06
FALSE			C27 H42 N3 O4 P	Full match	No results	No results	No results	2.64	503.293	8.097	3.602e+06	0	0			DDA for preferred ion	3.602e+06
FALSE			C10 H18 N6 O4	Full match	No results	No results	No results	-1.99	286.138	8.929	3.60223e+06	0	0			DDA for preferred ion	3.60223e+06
FALSE			C26 H53 N10 O6 P	Full match	No results	No results	No results	-0.48	632.388	15.143	3.60244e+06	0	0			DDA for preferred ion	3.60244e+06
FALSE				No results	No results	No results	No results		258.169	7.73	3.60297e+06	0	0			No MS2	3.60297e+06
FALSE			C10 H8 N6 O5 P2	Full match	No results	No results	No results	-0.63	354.003	5.862	3.60304e+06	0	0			DDA for preferred ion	3.60304e+06
FALSE			C13 H13 N O5	Full match	No results	No results	No results	-2.24	263.079	7.712	3.60362e+06	0	0			No MS2	3.60362e+06
FALSE			C33 H67 N3 O8 S	Full match	No results	No results	No results	-1.64	665.464	13.895	3.60773e+06	0	0			No MS2	3.60773e+06
FALSE				No results	No results	No results	No results		875.048	17.334	3.61022e+06	0	0			No MS2	3.61022e+06
FALSE			C12 H29 N3 O3 S3	Full match	No results	No results	No results	-3.91	359.136	7.998	3.61118e+06	0	0			No MS2	3.61118e+06
FALSE			C9 H22 N5 O2 P	Full match	No results	No results	No match	1.27	263.151	10.548	3.61381e+06	1	0			DDA for preferred ion	3.61381e+06
FALSE			C17 H32 N2 O4	Full match	No results	No results	No results	-3.02	328.235	11.258	3.61428e+06	0	0			DDA for preferred ion	3.61428e+06
FALSE			C32 H55 N3 O3	Full match	No results	No results	No results	5	529.427	13.752	3.61607e+06	0	0			DDA for preferred ion	3.61607e+06
FALSE		HMBA	C10 H20 N2 O2	Full match	No results	No results	Full match	-3.18	200.152	6.667	3.62475e+06	5	0			No MS2	3.62475e+06
FALSE			C37 H56 N3 P3	Full match	No results	No results	No results	2.77	635.37	8.722	3.62572e+06	0	0			No MS2	3.62572e+06
FALSE		(1S,2R,5S)-2-Isopropyl-5-methylcyclohexyl 3-oxobutanoate	C14 H24 O3	Full match	No results	No results	Full match	-2.97	240.172	10.092	3.63252e+06	1	0			No MS2	3.63252e+06
FALSE		Genistein	C15 H10 O5	Full match	No results	Not the top hit	Full match	-3.54	270.052	10.688	3.63388e+06	39	0			No MS2	3.63388e+06
FALSE			C26 H57 N7 O	Full match	No results	No results	No match	2.32	483.464	14.138	3.63474e+06	1	0			No MS2	3.63474e+06
FALSE			C37 H55 N	Full match	No results	No results	No results	-3.08	513.432	14.069	3.63687e+06	0	0			No MS2	3.63687e+06
FALSE			C22 H50 N5 O P	Full match	No results	No results	No results	-0.37	431.375	16.581	3.64282e+06	0	0			DDA for preferred ion	3.64282e+06
FALSE			C26 H52 N8 O	Full match	No results	No results	No results	-1.11	492.426	16.756	3.64414e+06	0	0			DDA for preferred ion	3.64414e+06
FALSE			C19 H27 N10 O P3 S2	Full match	No results	No results	No match	1.26	568.103	7.372	3.65152e+06	1	0			No MS2	3.65152e+06
FALSE			C21 H40 N2 O3	Full match	No results	No results	No results	-3.85	368.302	12.857	3.65566e+06	0	0			No MS2	3.65566e+06
FALSE			C40 H38 N2 O3 S	Full match	No results	No results	No results	2.03	626.262	9.911	3.65599e+06	0	0			DDA for preferred ion	3.65599e+06
FALSE			C18 H43 N7 O5	Full match	No results	No results	No results	1.95	437.333	15.216	3.65673e+06	0	0			DDA for preferred ion	3.65673e+06
FALSE			C19 H36 N8 S2	Full match	No results	No results	No results	1.69	440.251	9.649	3.66471e+06	0	0			No MS2	3.66471e+06
FALSE		1,3-Dihydroxy-2-propanyl (9Z)-9-tetradecenoate	C17 H32 O4	Full match	No results	No results	Full match	-2.85	300.229	13.36	3.66802e+06	2	0			No MS2	3.66802e+06
FALSE			C26 H53 N O3	Full match	No results	No results	No results	-2.36	427.402	14.035	3.67255e+06	0	0			DDA for preferred ion	3.67255e+06
FALSE			C9 H11 N4 O3 P	Full match	No results	No match	No match	1.3	254.057	9.59	3.674e+06	1	0			DDA for preferred ion	3.674e+06
FALSE			C34 H57 N	Full match	No results	No results	No results	-3.16	479.448	14.066	3.67794e+06	0	0			DDA for preferred ion	3.67794e+06
FALSE			C19 H33 N2 O5 P	Full match	No results	No results	No results	-1.87	400.212	11.457	3.6855e+06	0	0			DDA for preferred ion	3.6855e+06
FALSE			C42 H35 N4 O P	Full match	No results	No results	No match	0.22	642.255	10.002	3.68842e+06	1	0			No MS2	3.68842e+06
FALSE		Yangonin	C15 H14 O4	Full match	No results	No results	Full match	-3.15	258.088	8.725	3.68854e+06	52	0			DDA for preferred ion	3.68854e+06
FALSE		1,1,6-Trimethyl-1,2-dihydronaphthalene	C13 H16	Full match	No results	No results	Full match	-1.86	172.125	9.447	3.68974e+06	1	0			DDA for preferred ion	3.68974e+06
FALSE		Skatole	C9 H9 N	Full match	No results	No results	Full match	-1.13	131.073	5.091	3.69083e+06	5	0			DDA for preferred ion	3.69083e+06
FALSE			C22 H46 N3 O9 P3 S	Full match	No results	No results	No results	0.53	621.217	9.514	3.6915e+06	0	0			DDA for preferred ion	3.6915e+06
FALSE		γ-Linolenic acid ethyl ester	C20 H34 O2	Full match	Full match	No results	Partial match	-3.4	306.255	14.547	3.69565e+06	16	4	62.4	56.4	DDA for preferred ion	3.69565e+06
FALSE			C52 H55 N O2	Full match	No results	No results	No results	-2.71	725.421	14.608	3.69738e+06	0	0			No MS2	3.69738e+06
FALSE			C37 H66 N8 S	Full match	No results	No results	No results	4.56	654.516	15.336	3.69836e+06	0	0			No MS2	3.69836e+06
FALSE			C19 H36 N6 O3	Full match	No results	No results	No results	-2.82	396.284	14.543	3.70435e+06	0	0			DDA for preferred ion	3.70435e+06
FALSE			C11 H30 N9 P S	Full match	No results	No results	No results	2.23	351.209	10.86	3.70726e+06	0	0			DDA for preferred ion	3.70726e+06
FALSE			C34 H55 N7 O2	Full match	No results	No results	No results	1.7	593.443	14.104	3.70858e+06	0	0			No MS2	3.70858e+06
FALSE			C15 H39 N8 O6 P	Full match	No results	No results	No results	-3.44	458.271	8.67	3.70876e+06	0	0			No MS2	3.70876e+06
FALSE		MFCD00801046	C18 H34 O	Full match	No results	No results	Full match	-3.07	266.26	13.715	3.71641e+06	3	0			No MS2	3.71641e+06
FALSE		butaperazine	C24 H31 N3 O S	Full match	No results	No results	Full match	1.3	409.219	13.768	3.7226e+06	1	0			No MS2	3.7226e+06
FALSE		1-Methyl-2,3,4,9-tetrahydro-1H-beta-carboline-1,3-dicarboxylic acid	C14 H14 N2 O4	Full match	No results	No results	Full match	-4.58	274.094	8.614	3.72679e+06	1	0			No MS2	3.72679e+06
FALSE		prenoxdiazine	C23 H27 N3 O	Full match	No results	No results	Full match	-2.12	361.215	9.219	3.72872e+06	1	0			No MS2	3.72872e+06
FALSE			C14 H32 Cl2 N6 O2	Full match	No results	No results	No match	-2.4	386.195	13.78	3.73091e+06	1	0			DDA for preferred ion	3.73091e+06
FALSE			C17 H32 N2 O4	Full match	No results	No results	No results	1.91	328.237	14.475	3.73675e+06	0	0			DDA for preferred ion	3.73675e+06
FALSE		Falcarindiol	C17 H24 O2	Full match	No results	No results	Full match	-3.64	260.177	11.642	3.74031e+06	6	0			DDA for preferred ion	3.74031e+06
FALSE			C29 H63 N10 O P3 S	Full match	No results	No results	No results	-4.51	692.409	14.754	3.74668e+06	0	0			No MS2	3.74668e+06
FALSE			C11 H18 N2 P2 S	Full match	No results	No match	No match	4.31	272.068	9.914	3.74795e+06	51	0			DDA for preferred ion	3.74795e+06
FALSE			C6 H11 Cl N4 O3 S	Full match	No results	No results	No results	-0.68	254.024	11.953	3.74875e+06	0	0			DDA for preferred ion	3.74875e+06
FALSE		(.+-.)-Limonene	C10 H16	Full match	No results	Not the top hit	Full match	-2.47	136.125	12.186	3.75008e+06	50	0			No MS2	3.75008e+06
FALSE			C15 H24 N2 O7 S2	Full match	No results	No results	No results	-1.49	408.102	7.28	3.7517e+06	0	0			DDA for preferred ion	3.7517e+06
FALSE		N-2-Ethylhexyl bicycloheptenedicarboximide	C17 H25 N O2	Full match	No results	No results	Full match	-2.46	275.188	10.108	3.75947e+06	6	0			DDA for preferred ion	3.75947e+06
FALSE			C16 H27 Cl N2 O3	Full match	No results	No results	No match	-4.57	330.17	14.794	3.76186e+06	1	0			DDA for preferred ion	3.76186e+06
FALSE		deoxyxylulose monophosphate	C5 H11 O7 P	Full match	No results	Full match	Full match	-2.03	214.024	7.597	3.76255e+06	10	0			DDA for preferred ion	3.76255e+06
FALSE			C20 H23 N3 O6	Full match	No results	No results	No match	-1.84	401.158	8.116	3.77107e+06	1	0			DDA for preferred ion	3.77107e+06
FALSE			C8 H9 N	Full match	No results	No results	No results	0.61	119.074	10.47	3.78147e+06	0	0			DDA for preferred ion	3.78147e+06
FALSE			C9 H13 N O5 P2	Full match	No results	No results	No match	-4.38	277.026	7.956	3.78507e+06	1	0			DDA for preferred ion	3.78507e+06
FALSE			C27 H36 O4 S	Full match	No results	No results	No results	-3.24	456.232	7.801	3.7918e+06	0	0			No MS2	3.7918e+06
FALSE			C14 H32 N2 O4 S2	Full match	No results	No results	No results	-1.38	356.18	11.614	3.79186e+06	0	0			DDA for preferred ion	3.79186e+06
FALSE			C10 H28 N8 O2 P2 S	Full match	No results	No results	Invalid mass	3.26	386.154	7.003	3.81097e+06	1	0			DDA for preferred ion	3.81097e+06
FALSE			C24 H55 N8 O3 P	Full match	No results	No results	No results	-3.26	534.412	15.141	3.81261e+06	0	0			DDA for preferred ion	3.81261e+06
FALSE		prohydrojasmon	C15 H26 O3	Full match	No results	No results	Full match	-2.07	254.188	8.459	3.82409e+06	11	0			No MS2	3.82409e+06
FALSE			C37 H66 O11 P2	Full match	No results	No results	No results	2.98	748.41	12.095	3.83589e+06	0	0			No MS2	3.83589e+06
FALSE		1-(2,4-Difluorophenyl)-3-[(3S,5S)-1-methyl-5-(3-phenyl-1,2,4-oxadiazol-5-yl)-3-pyrrolidinyl]urea	C20 H19 F2 N5 O2	No match	Invalid mass	No results	No results	55056.2	421.126	6.925	3.84675e+06	0	1	65.4	8.3	DDA for preferred ion	3.84675e+06
FALSE			C25 H53 N O2 S2	Full match	No results	No results	No match	-4.76	463.35	12.828	3.84744e+06	1	0			No MS2	3.84744e+06
FALSE			C23 H23 Cl2 N7 O4	Full match	No results	No results	No results	-1.68	531.118	7.391	3.84995e+06	0	0			No MS2	3.84995e+06
FALSE			C20 H32 N4 O5	Full match	No results	No results	No results	-0.02	408.237	15.16	3.85363e+06	0	0			DDA for preferred ion	3.85363e+06
FALSE		2-Hydroxy-3-isobutyl-9,10-dimethoxy-1,2,3,4,6,7-hexahydro-11bH-benzo(a)quinolizine	C19 H29 N O3	Full match	No results	No results	Full match	-3.17	319.214	10.482	3.86525e+06	5	0			DDA for preferred ion	3.86525e+06
FALSE			C12 H30 N5 O4 P S2	Full match	No results	No results	No match	-2.02	403.147	7.104	3.86558e+06	1	0			DDA for preferred ion	3.86558e+06
FALSE		3683	C8 H14 O3	Full match	No results	No results	Full match	-1.69	158.094	7.447	3.86725e+06	18	0			DDA for preferred ion	3.86725e+06
FALSE		3-Hydroxy-3,5,5-trimethyl-4-(3-oxo-1-buten-1-ylidene)cyclohexyl β-D-glucopyranoside	C19 H30 O8	No match	Invalid mass	No results	No results	44085.5	403.22	6.861	3.87021e+06	0	1	63	23.7	DDA for preferred ion	3.87021e+06
FALSE		MFCD00045988	C20 H38 O3	Full match	No results	No results	Full match	-3.38	326.281	15.032	3.87047e+06	2	0			DDA for preferred ion	3.87047e+06
FALSE			C34 H35 N O2 P2	Full match	No results	No results	No match	-0.81	551.214	9.507	3.87106e+06	2	0			No MS2	3.87106e+06
FALSE			C51 H87 N S	Full match	No results	No results	No results	-0.48	745.656	15.629	3.89451e+06	0	0			No MS2	3.89451e+06
FALSE			C22 H47 N6 O P	Full match	No results	No results	No results	1.4	442.356	14.017	3.89572e+06	0	0			DDA for preferred ion	3.89572e+06
FALSE			C8 H21 N10 O2 P	Full match	No results	No results	No results	-2.84	320.158	0.629	3.89928e+06	0	0			DDA for preferred ion	3.89928e+06
FALSE			C22 H39 N	Full match	No results	No results	No results	-2.9	317.307	13.885	3.90234e+06	0	0			No MS2	3.90234e+06
FALSE		MU-Ac	C12 H10 O4	Full match	No results	No results	Full match	-2.73	218.057	9.049	3.90271e+06	15	0			DDA for preferred ion	3.90271e+06
FALSE			C27 H28 N2 O3	Full match	No results	No results	No results	0.68	428.21	14.367	3.90706e+06	0	0			No MS2	3.90706e+06
FALSE		N-Succinyl-L-diaminopimelic acid	C11 H18 N2 O7	Full match	No results	Full match	Full match	2.44	290.112	8.871	3.90833e+06	3	0			No MS2	3.90833e+06
FALSE			C16 H31 N3 O4	Full match	No results	No results	No results	-2.76	329.231	7.386	3.91764e+06	0	0			DDA for preferred ion	3.91764e+06
FALSE			C37 H53 P	Full match	No results	No results	No results	-0.26	528.388	16.554	3.91838e+06	0	0			DDA for preferred ion	3.91838e+06
FALSE			C20 H32 N2 O2 P2	Full match	No results	No results	No match	2.85	394.195	8.66	3.9195e+06	1	0			No MS2	3.9195e+06
FALSE			C29 H60 N2 O10	Full match	No results	No results	No results	-2.77	596.423	15.627	3.92501e+06	0	0			No MS2	3.92501e+06
FALSE			C17 H34 N2 O	Full match	No results	No results	No results	-1.43	282.267	14.803	3.92682e+06	0	0			DDA for preferred ion	3.92682e+06
FALSE			C17 H36 N2 O4	Full match	No results	No results	No results	2.65	332.268	15.647	3.92943e+06	0	0			No MS2	3.92943e+06
FALSE			C17 H43 N8 O7 P	Full match	No results	No results	No results	-3.44	502.298	8.829	3.93084e+06	0	0			No MS2	3.93084e+06
FALSE		(3beta,24R,24'R)-fucosterol epoxide	C29 H48 O2	Full match	No results	Partial match	Full match	-3.48	428.364	14.513	3.93743e+06	11	0			No MS2	3.93743e+06
FALSE			C44 H52	Full match	No results	No results	No results	-2.3	580.406	15.031	3.93957e+06	0	0			No MS2	3.93957e+06
FALSE			C17 H35 N O2	Full match	No results	No results	No results	-3.13	285.266	12.926	3.95019e+06	0	0			DDA for preferred ion	3.95019e+06
FALSE			C32 H72 N9 O4 P3 S	Full match	No results	No results	No results	2.55	771.466	14.884	3.95321e+06	0	0			No MS2	3.95321e+06
FALSE				No results	No results	No results	No results		398.248	13.272	3.95349e+06	0	0			No MS2	3.95349e+06
FALSE		(2R)-1-(5-hydroxy-3-methylpentyl)-2,5,5,8a-tetramethyl-decahydronaphthalen-2-ol	C20 H38 O2	No match	Invalid mass	No results	No match	-58047.8	292.276	12.84	3.95452e+06	1	1	63.7	23.8	DDA for preferred ion	3.95452e+06
FALSE			C10 H23 Cl N O2 P S	Full match	No results	No results	No match	-0.18	287.088	6.455	3.95495e+06	1	0			DDA for preferred ion	3.95495e+06
FALSE				No results	No results	No results	No results		521.665	0.431	3.95779e+06	0	0			No MS2	3.95779e+06
FALSE			C35 H49 N3 O4 P2	Full match	No results	No results	No results	-3.29	637.318	14.18	3.96556e+06	0	0			DDA for preferred ion	3.96556e+06
FALSE			C15 H22 Cl N O3	Full match	No results	No results	No results	-2.72	299.128	7.834	3.96677e+06	0	0			DDA for preferred ion	3.96677e+06
FALSE		Lycocernuine	C16 H26 N2 O2	Full match	No results	No results	Full match	-3.98	278.198	11.591	3.96767e+06	1	0			DDA for preferred ion	3.96767e+06
FALSE			C9 H24 N6 O S2	Full match	No results	No results	No results	-0.27	296.145	7.713	3.96897e+06	0	0			DDA for preferred ion	3.96897e+06
FALSE		(8E)-2-Amino-8-octadecene-1,3,4-triol	C18 H37 N O3	Full match	No results	No results	Full match	-2.66	315.277	11.676	3.97556e+06	1	0			DDA for preferred ion	3.97556e+06
FALSE			C14 H18 N7 O2 P	Full match	No results	No results	No results	-0.87	347.126	10.786	3.97783e+06	0	0			No MS2	3.97783e+06
FALSE			C23 H46 N5 P S	Full match	No results	No results	No results	4.09	455.323	13.332	3.97808e+06	0	0			DDA for preferred ion	3.97808e+06
FALSE			C23 H54 N5 O3 P	Full match	No results	No results	No results	-0.8	479.396	16.5	3.97886e+06	0	0			No MS2	3.97886e+06
FALSE			C18 H33 N O3	Full match	No results	No results	No results	-3.61	311.245	10.902	3.97933e+06	0	0			DDA for preferred ion	3.97933e+06
FALSE		1-Linoleoyl glycerol	C21 H38 O4	No match	Invalid mass	No results	No match	-50841.3	336.265	14.128	3.99461e+06	10	3	74.6	65	DDA for preferred ion	3.99461e+06
FALSE			C18 H40 N2 O7	Full match	No results	No results	No results	1.78	396.284	13.703	3.99496e+06	0	0			DDA for preferred ion	3.99496e+06
FALSE			C18 H43 N4 O3 P	Full match	No results	No results	No match	-1.03	394.307	15.051	4.00422e+06	1	0			No MS2	4.00422e+06
FALSE			C31 H62 N2 O3 P2	Full match	No results	No results	No results	0.11	572.424	15.704	4.00699e+06	0	0			No MS2	4.00699e+06
FALSE		Megestrol acetate	C24 H32 O4	Full match	No results	No results	Full match	-4.13	384.228	11.789	4.00735e+06	6	0			No MS2	4.00735e+06
FALSE			C14 H31 N7 O3	Full match	No results	No results	No match	4.48	345.25	10.191	4.0085e+06	1	0			DDA for preferred ion	4.0085e+06
FALSE			C17 H34 N2 O2 S2	Full match	No results	No results	No results	-1.79	362.206	13.089	4.00946e+06	0	0			DDA for preferred ion	4.00946e+06
FALSE		Azelaic acid	C9 H16 O4	Full match	No results	No results	Full match	-1.53	188.105	6.644	4.0118e+06	11	0			DDA for preferred ion	4.0118e+06
FALSE			C18 H33 O2 P S	Full match	No results	No results	No results	4.46	344.195	12.978	4.0185e+06	0	0			DDA for preferred ion	4.0185e+06
FALSE			C15 H26 N2 O4	Full match	No results	No results	No results	1.74	298.19	13.645	4.02357e+06	0	0			DDA for preferred ion	4.02357e+06
FALSE			C15 H34 N6 O2	Full match	No results	No results	No match	3.83	330.276	14.111	4.02714e+06	5	0			No MS2	4.02714e+06
FALSE			C20 H22 N4 O4	Full match	No results	No results	No results	4.33	382.166	11.881	4.02953e+06	0	0			DDA for preferred ion	4.02953e+06
FALSE			C14 H22 O14 P2 S2	Full match	No results	No results	No results	-0.71	539.992	10.529	4.03098e+06	0	0			DDA for preferred ion	4.03098e+06
FALSE			C18 H33 N O5	Full match	No results	No results	No results	-3.6	343.235	9.745	4.03122e+06	0	0			No MS2	4.03122e+06
FALSE			C16 H29 N7	Full match	No results	No results	No results	4.45	319.25	11.861	4.0326e+06	0	0			No MS2	4.0326e+06
FALSE		N-Tridecanoylglycine	C15 H29 N O3	Full match	No results	No results	Full match	-2.94	271.214	10.411	4.03302e+06	1	0			DDA for preferred ion	4.03302e+06
FALSE		Edaravone	C10 H10 N2 O	Full match	No results	No results	Full match	-1.99	174.079	5.645	4.03354e+06	6	0			DDA for preferred ion	4.03354e+06
FALSE			C30 H63 N7 O	Full match	No results	No results	No match	1.32	537.51	15.248	4.03453e+06	5	0			No MS2	4.03453e+06
FALSE			C29 H49 N4 P S	Full match	No results	No results	No results	-1.8	516.341	15.312	4.03759e+06	0	0			DDA for preferred ion	4.03759e+06
FALSE		Dibutyl malate	C12 H22 O5	Full match	No results	No results	Full match	-2.45	246.146	7.27	4.04095e+06	2	0			DDA for preferred ion	4.04095e+06
FALSE		(12-Methyl-7-tetraphenyl)methanol	C20 H16 O	Full match	No results	No results	Not the top hit	-3.07	272.119	13.615	4.04281e+06	4	0			DDA for preferred ion	4.04281e+06
FALSE			C15 H32 Br N4 O5 P	Full match	No results	No results	No results	1.23	458.13	13.78	4.04593e+06	0	0			No MS2	4.04593e+06
FALSE			C13 H31 Cl N5 O2 P	Full match	No results	No results	No results	-0.44	355.19	11.004	4.04999e+06	0	0			DDA for preferred ion	4.04999e+06
FALSE			C15 H18 N2 O4	Full match	No results	No results	No results	-3.97	290.126	8.912	4.05166e+06	0	0			No MS2	4.05166e+06
FALSE			C20 H40 N2 O P2 S	Full match	No results	No results	No results	-4.74	418.232	13.636	4.05209e+06	0	0			DDA for preferred ion	4.05209e+06
FALSE			C13 H31 N6 O4 P	Full match	No results	No results	No results	4.07	366.216	14.018	4.05478e+06	0	0			DDA for preferred ion	4.05478e+06
FALSE			C23 H50 N2 O P2 S	Full match	No results	No results	No results	-4.27	464.31	14.551	4.05506e+06	0	0			DDA for preferred ion	4.05506e+06
FALSE			C5 H4 Br N2 O11 P3 S5	Full match	No results	No results	No results	-0.17	599.681	0.432	4.05623e+06	0	0			No MS2	4.05623e+06
FALSE			C26 H51 O6 P3	Full match	No results	No results	No results	-1.45	552.289	14.107	4.05961e+06	0	0			No MS2	4.05961e+06
FALSE			C17 H24 N4 O2 P2	Full match	No results	No results	No match	1.99	378.138	11.884	4.0613e+06	1	0			No MS2	4.0613e+06
FALSE			C9 H24 N8 O7 S	Full match	No results	No results	No results	0.12	388.149	6.708	4.06632e+06	0	0			DDA for preferred ion	4.06632e+06
FALSE		4-Methoxy-1H,1'H-2,2'-bipyrrole-5-carbaldehyde	C10 H10 N2 O2	Full match	No results	No results	Full match	-1.4	190.074	6.694	4.06732e+06	5	0			DDA for preferred ion	4.06732e+06
FALSE			C40 H76	Full match	No results	No results	No results	-3.27	556.593	16.158	4.07914e+06	0	0			DDA for preferred ion	4.07914e+06
FALSE			C21 H41 N O6	Full match	No results	No results	No match	-2.66	403.292	10.993	4.08035e+06	1	0			DDA for preferred ion	4.08035e+06
FALSE			C4 H16 N7 O3 P	Full match	No results	No results	No match	1.47	241.106	0.633	4.08403e+06	3	0			No MS2	4.08403e+06
FALSE		4-(Trimethylammonio)-3-(undecanoyloxy)butanoate	C18 H35 N O4	No results	No results	No results	Full match	-3.34	329.256	13.241	4.08527e+06	2	0			DDA for preferred ion	4.08527e+06
FALSE		2210033	C12 H14 O3	Full match	No results	Partial match	Full match	-1.52	206.094	6.918	4.08861e+06	18	0			DDA for preferred ion	4.08861e+06
FALSE			C19 H24 N6 S	Full match	No results	No results	No results	4.44	368.18	10.374	4.09243e+06	0	0			DDA for preferred ion	4.09243e+06
FALSE			C44 H69 N O6	Full match	No results	No results	No results	-3.95	707.51	14.274	4.0937e+06	0	0			No MS2	4.0937e+06
FALSE			C17 H33 P S	Full match	No results	No results	No results	-4.07	300.203	15.163	4.09615e+06	0	0			No MS2	4.09615e+06
FALSE		Fenspiride	C15 H20 N2 O2	Full match	No results	No results	Full match	-3.03	260.152	9.76	4.10191e+06	6	0			No MS2	4.10191e+06
FALSE			C10 H16 N6 O3	Full match	No results	No results	No results	-1.42	268.128	7.285	4.10265e+06	0	0			DDA for preferred ion	4.10265e+06
FALSE			C36 H39 N2 O3 P S	Full match	No results	No results	No match	-2.55	610.24	14.252	4.10341e+06	1	0			DDA for preferred ion	4.10341e+06
FALSE			C14 H29 N	Full match	No results	No results	No results	-3.33	211.229	14.161	4.1035e+06	0	0			No MS2	4.1035e+06
FALSE		Cyclopentolate	C17 H25 N O3	Full match	No results	No results	Full match	-3.41	291.182	8.637	4.10414e+06	9	0			No MS2	4.10414e+06
FALSE			C23 H21 N3 O3	Full match	No results	No results	No results	-3.81	387.157	11.241	4.1052e+06	0	0			DDA for preferred ion	4.1052e+06
FALSE		IN00216	C14 H13 N O4	Full match	No results	No results	Full match	-2.11	259.084	6.55	4.10952e+06	4	0			No MS2	4.10952e+06
FALSE			C11 H14 N2 O4 S2	Full match	No results	No results	No results	-0.27	302.039	7.828	4.11174e+06	0	0			DDA for preferred ion	4.11174e+06
FALSE			C33 H57 O3 P3	Full match	No results	No results	No results	-2.8	594.35	13.463	4.11315e+06	0	0			No MS2	4.11315e+06
FALSE		Sinapinic acid	C11 H12 O5	Full match	No results	No results	Full match	-0.5	224.068	6.641	4.11541e+06	19	0			DDA for preferred ion	4.11541e+06
FALSE		Ethylvanillin propylene glycol acetal	C12 H16 O4	Full match	No results	No results	Full match	-2.92	224.104	9.08	4.12428e+06	15	0			DDA for preferred ion	4.12428e+06
FALSE			C18 H32 N6	Full match	No results	No results	No results	-1.37	332.268	15.929	4.1253e+06	0	0			No MS2	4.1253e+06
FALSE		(2S)-3-(4-Hydroxyphenyl)-2-({[(3S,4S,5R)-2,3,4-trihydroxy-5-(hydroxymethyl)tetrahydro-2-furanyl]methyl}amino)propanoic acid (non-preferred name)	C15 H21 N O8	No results	No results	No results	Full match	-3.35	343.126	6.6	4.13831e+06	1	0			DDA for preferred ion	4.13831e+06
FALSE			C38 H66 N O5 P S	Full match	No results	No results	No match	-0.36	679.44	14.809	4.1427e+06	1	0			DDA for preferred ion	4.1427e+06
FALSE			C18 H6 N O5 P3 S2	Full match	No results	No results	No results	-0.05	472.89	10.136	4.14449e+06	0	0			DDA for preferred ion	4.14449e+06
FALSE		3-Indolyl-Î²-D-glucuronide	C14 H15 N O7	Full match	No results	No results	Full match	-2.55	309.084	6.935	4.14623e+06	5	0			DDA for preferred ion	4.14623e+06
FALSE		2-[(5-anilino-4-phenyl-4H-1,2,4-triazol-3-yl)thio]acetic acid	C16 H14 N4 O2 S	No match	Invalid mass	No match	No match	-17.75	326.078	11.934	4.15228e+06	9	2	72.5	8.6	DDA for preferred ion	4.15228e+06
FALSE			C13 H28 N7 O P S	Full match	No results	No results	No results	2.92	361.182	14.841	4.15352e+06	0	0			DDA for preferred ion	4.15352e+06
FALSE		N-Pentacosanoylglycine	C27 H53 N O3	Full match	No results	No results	Full match	-2.71	439.401	14.013	4.15696e+06	1	0			No MS2	4.15696e+06
FALSE		NP-011548	C18 H34 O3	No match	Invalid mass	No match	No match	-60390.4	280.239	12.576	4.1573e+06	15	3	83.3	77.7	DDA for preferred ion	4.1573e+06
FALSE		4-phenyl-2-[(3-pyridylamino)methylidene]cyclohexane-1,3-dione	C18 H16 N2 O2	Full match	Full match	No results	Partial match	-2.21	292.121	7.558	4.15831e+06	1	4	85	9.2	DDA for preferred ion	4.15831e+06
FALSE		isometheptene	C9 H19 N	Full match	No results	No results	Full match	-1.72	141.152	10.998	4.16085e+06	3	0			DDA for preferred ion	4.16085e+06
FALSE			C23 H20 O5 S	Full match	No results	No results	No results	-2.94	408.102	7.676	4.16153e+06	0	0			No MS2	4.16153e+06
FALSE			C29 H55 N O7 P2	Full match	No results	No results	No results	-0.3	591.345	8.533	4.16388e+06	0	0			DDA for preferred ion	4.16388e+06
FALSE			C9 H21 O P3	Full match	No results	No results	No results	1.91	238.081	8.021	4.16905e+06	0	0			DDA for preferred ion	4.16905e+06
FALSE			C24 H38 N6 O2	Full match	No results	No results	No results	-2.49	442.305	15.869	4.16964e+06	0	0			DDA for preferred ion	4.16964e+06
FALSE			C33 H33 N O4 S	Full match	No results	No results	No results	1.3	539.214	8.962	4.17e+06	0	0			No MS2	4.17e+06
FALSE			C15 H36 N4 O2 S2	Full match	No results	No results	No match	4.68	368.23	9.243	4.17368e+06	1	0			No MS2	4.17368e+06
FALSE			C20 H40 N6	Full match	No results	No results	No results	-2.37	364.331	15.563	4.17468e+06	0	0			No MS2	4.17468e+06
FALSE			C18 H31 Cl O2	Full match	No results	No results	No match	-2.84	314.2	12.569	4.17477e+06	1	0			DDA for preferred ion	4.17477e+06
FALSE		Phloretin	C15 H14 O5	Full match	No results	Partial match	Full match	-3.79	274.083	9.061	4.17769e+06	56	0			DDA for preferred ion	4.17769e+06
FALSE		Asarone	C12 H16 O3	Full match	No results	No results	Full match	-1.92	208.11	10.719	4.1781e+06	25	0			DDA for preferred ion	4.1781e+06
FALSE			C19 H44 N9 O6 P	Full match	No results	No results	No results	2.24	525.316	10.478	4.18102e+06	0	0			DDA for preferred ion	4.18102e+06
FALSE			C30 H67 N9 P2 S	Full match	No results	No results	No results	2.75	647.473	13.78	4.18533e+06	0	0			No MS2	4.18533e+06
FALSE			C27 H41 N O5 P2	Full match	No results	No results	No results	3.21	521.248	14.075	4.18719e+06	0	0			DDA for preferred ion	4.18719e+06
FALSE			C14 H34 N2 O3 P2 S	Full match	No results	No results	No match	-3.46	372.175	8.252	4.18845e+06	1	0			DDA for preferred ion	4.18845e+06
FALSE		HMBA	C10 H20 N2 O2	Full match	No results	No results	Full match	-3.18	200.152	7.385	4.19396e+06	5	0			DDA for preferred ion	4.19396e+06
FALSE			C14 H33 N4 O P	Full match	No results	No match	No match	-0.45	304.239	12.514	4.20108e+06	33	0			No MS2	4.20108e+06
FALSE				No results	No results	No results	No results		289.163	0.632	4.20644e+06	0	0			DDA for preferred ion	4.20644e+06
FALSE		Diftalone	C16 H12 N2 O2	Full match	No results	No results	Full match	-2.95	264.089	10.588	4.20799e+06	4	0			DDA for preferred ion	4.20799e+06
FALSE			C23 H50 N O2 P3	Full match	No results	No results	No match	4.32	465.307	9.714	4.21248e+06	5	0			No MS2	4.21248e+06
FALSE		IpA	C11 H11 N O2	Full match	No results	Partial match	Full match	-1.36	189.079	4.509	4.21937e+06	6	0			DDA for preferred ion	4.21937e+06
FALSE			C44 H77 N O2 P2	Full match	No results	No results	No results	-3.16	713.541	15.811	4.22134e+06	0	0			No MS2	4.22134e+06
FALSE			C44 H50 O4 P2	Full match	No results	No results	No results	0.83	704.319	14.57	4.2232e+06	0	0			DDA for preferred ion	4.2232e+06
FALSE		(2S)-3-Hydroxy-1,2-propanediyl dibutanoate	C11 H20 O5	Full match	No results	No results	Full match	-2.62	232.13	8.636	4.2254e+06	1	0			DDA for preferred ion	4.2254e+06
FALSE			C23 H50 N5 O2 P	Full match	No results	No results	No results	-2.3	459.369	13.229	4.22834e+06	0	0			No MS2	4.22834e+06
FALSE			C21 H43 N4 O2 P	Full match	No results	No match	No match	-1.17	414.312	12.943	4.23128e+06	7	0			DDA for preferred ion	4.23128e+06
FALSE		Diosmetin	C16 H12 O6	Full match	No results	Partial match	Full match	-3.82	300.062	10.755	4.23328e+06	53	0			DDA for preferred ion	4.23328e+06
FALSE			C7 H6	Full match	No results	No results	No results	4.52	90.0474	6.435	4.23418e+06	0	0			No MS2	4.23418e+06
FALSE		hypaphorine	C14 H18 N2 O2	Full match	No results	No results	Full match	-2.54	246.136	6.117	4.23511e+06	1	0			No MS2	4.23511e+06
FALSE		Perindoprilat	C17 H28 N2 O5	Full match	No results	No results	Full match	-2.98	340.199	9.585	4.23941e+06	1	0			DDA for preferred ion	4.23941e+06
FALSE		guaiapate	C18 H29 N O4	Full match	No results	Partial match	Full match	-3.45	323.209	8.671	4.25049e+06	5	0			No MS2	4.25049e+06
FALSE		Oxyphencyclimine	C20 H28 N2 O3	Full match	No results	No results	Full match	0.93	344.21	13.088	4.25174e+06	1	0			DDA for preferred ion	4.25174e+06
FALSE			C14 H21 Br N7 P S	Full match	No results	No results	No results	0.48	429.05	8.14	4.25343e+06	0	0			No MS2	4.25343e+06
FALSE			C12 H8 N2 O3	Full match	No results	No results	No results	-2.51	228.053	9.633	4.25604e+06	0	0			DDA for preferred ion	4.25604e+06
FALSE			C21 H14 O2 S	Full match	No results	No match	No match	3.35	330.073	10.752	4.26808e+06	32	0			No MS2	4.26808e+06
FALSE				No results	No results	No results	No results		243.219	13.196	4.26844e+06	0	0			DDA for other ion	4.26844e+06
FALSE		Atropine	C17 H23 N O3	Full match	No results	Full match	Full match	-2.4	289.167	7.927	4.27327e+06	13	0			DDA for preferred ion	4.27327e+06
FALSE		2-Phenyl-4-pentenal	C11 H12 O	Full match	No results	No results	Full match	-2.14	160.088	9.075	4.27352e+06	3	0			DDA for preferred ion	4.27352e+06
FALSE			C43 H41 O6 P	Full match	No results	No results	No results	1.53	684.265	10.734	4.27379e+06	0	0			No MS2	4.27379e+06
FALSE			C23 H45 N O	Full match	No results	No results	No results	-3.91	351.349	15.767	4.27832e+06	0	0			DDA for preferred ion	4.27832e+06
FALSE		(2E,6E)-Farnesol	C15 H26 O	Full match	No results	No results	Full match	-4.12	222.197	10.76	4.28103e+06	81	0			DDA for preferred ion	4.28103e+06
FALSE		Alprenolol	C15 H23 N O2	Full match	No results	No results	Full match	-2.67	249.172	7.31	4.28245e+06	10	0			DDA for preferred ion	4.28245e+06
FALSE			C14 H27 N O10	Full match	No results	No results	No results	0.26	369.164	0.609	4.28689e+06	0	0			No MS2	4.28689e+06
FALSE			C20 H32 N6 O3	Full match	No results	No results	No results	-2.49	404.253	11.928	4.29008e+06	0	0			DDA for preferred ion	4.29008e+06
FALSE			C26 H26 P2	Full match	No results	No results	No match	-0.96	400.151	7.18	4.29024e+06	7	0			DDA for preferred ion	4.29024e+06
FALSE		DL-TYROSINE	C9 H11 N O3	Full match	No results	Full match	Full match	-0.89	181.074	6.976	4.29301e+06	19	0			No MS2	4.29301e+06
FALSE			C18 H27 N O4	Full match	No results	No results	No results	-3.11	321.193	12.749	4.29692e+06	0	0			DDA for preferred ion	4.29692e+06
FALSE			C17 H35 Cl N4 O S2	Full match	No results	No results	No results	3.04	410.195	14.446	4.30032e+06	0	0			No MS2	4.30032e+06
FALSE			C18 H22 O4 S	Full match	No results	No results	No results	4.23	334.125	6.922	4.30299e+06	0	0			DDA for preferred ion	4.30299e+06
FALSE		Ro 20-1724	C15 H22 N2 O3	Full match	No results	No results	Full match	-2.53	278.162	7.005	4.30317e+06	4	0			DDA for preferred ion	4.30317e+06
FALSE			C15 H36 N8 P2 S	Full match	No results	No results	No results	1.57	422.227	11.95	4.30335e+06	0	0			No MS2	4.30335e+06
FALSE			C36 H58 N O4 P	Full match	No results	No results	No results	-4.92	599.407	14.967	4.30619e+06	0	0			DDA for preferred ion	4.30619e+06
FALSE		Dihydrojasmone	C11 H18 O	Full match	No results	No results	Full match	-3.62	166.135	11.461	4.30704e+06	10	0			DDA for preferred ion	4.30704e+06
FALSE		all-trans-4,4'-diapophytofluene	C30 H46	Full match	No results	No results	Full match	-2.65	406.359	14.511	4.30854e+06	1	0			No MS2	4.30854e+06
FALSE			C38 H71 N O3	Full match	No results	No results	No results	-2.91	589.542	14.838	4.30885e+06	0	0			No MS2	4.30885e+06
FALSE			C27 H66 N9 O7 P S	Full match	No results	No results	No results	-3.3	691.452	14.459	4.30903e+06	0	0			No MS2	4.30903e+06
FALSE			C19 H38 Cl O3 P S	Full match	No results	No results	No match	-3.37	412.195	11.53	4.31662e+06	1	0			No MS2	4.31662e+06
FALSE		3,4-Dimethoxyphenethylamine	C10 H15 N O2	Full match	No results	No results	Full match	-1.36	181.11	2.427	4.31924e+06	11	0			DDA for preferred ion	4.31924e+06
FALSE			C27 H53 P3	Full match	No results	No results	No results	-3.43	470.334	11.946	4.31973e+06	0	0			No MS2	4.31973e+06
FALSE			C17 H24 N6 O2	Full match	No results	No results	No results	-1.9	344.195	12.787	4.32285e+06	0	0			DDA for preferred ion	4.32285e+06
FALSE		Coumarone	C8 H6 O	Full match	No results	No results	Full match	-0.33	118.042	7.564	4.32834e+06	4	0			DDA for preferred ion	4.32834e+06
FALSE			C21 H43 N4 O P	Full match	No results	No results	No results	-3.26	398.316	14.48	4.33084e+06	0	0			DDA for preferred ion	4.33084e+06
FALSE			C13 H22 N2 O3 P2 S	Full match	No results	No results	No results	-3.62	348.081	6.275	4.33369e+06	0	0			DDA for preferred ion	4.33369e+06
FALSE			C37 H33 N2 O P	Full match	No results	No results	No results	4.03	552.235	15.152	4.3343e+06	0	0			No MS2	4.3343e+06
FALSE			C22 H55 N9 O2 S	Full match	No results	No results	No results	4.97	509.422	15.203	4.3354e+06	0	0			DDA for preferred ion	4.3354e+06
FALSE				No results	No results	No results	No results		372.702	9.047	4.33739e+06	0	0			No MS2	4.33739e+06
FALSE		tromantadine	C16 H28 N2 O2	Full match	No results	No results	Full match	-3.61	280.214	11.414	4.34022e+06	3	0			DDA for preferred ion	4.34022e+06
FALSE		decanoylcarnitine	C17 H33 N O4	No results	No results	No results	Full match	-4.81	315.239	13.644	4.34546e+06	2	0			DDA for preferred ion	4.34546e+06
FALSE		Fuberidazole	C11 H8 N2 O	Full match	No results	Invalid mass	Full match	-1.33	184.063	7.105	4.34553e+06	1	0			DDA for preferred ion	4.34553e+06
FALSE			C6 H12 N5 P	Full match	No results	No results	No match	3.92	185.084	7.629	4.34603e+06	4	0			DDA for preferred ion	4.34603e+06
FALSE			C9 H10 N6 O	Full match	No results	No results	No results	-0.81	218.091	7.305	4.34765e+06	0	0			DDA for preferred ion	4.34765e+06
FALSE		Rosmarinine	C18 H27 N O6	Full match	No results	No results	Full match	-3.06	353.183	9.07	4.35541e+06	2	0			DDA for preferred ion	4.35541e+06
FALSE		Indole-3-butyric acid	C12 H13 N O2	Full match	No results	No results	Full match	-1.61	203.094	8.173	4.35548e+06	5	0			DDA for preferred ion	4.35548e+06
FALSE			C7 H22 N4 O6 P2	Full match	No results	No results	No results	-4.38	320.1	7.909	4.35879e+06	0	0			DDA for preferred ion	4.35879e+06
FALSE			C15 H24 N6 O S	Full match	No results	No results	No results	2.28	336.174	15.335	4.36342e+06	0	0			DDA for preferred ion	4.36342e+06
FALSE			C13 H26 Cl N5 O	Full match	No results	No results	No results	-0.65	303.182	8.955	4.36553e+06	0	0			DDA for preferred ion	4.36553e+06
FALSE		YQ2978400	C13 H24 O2	Full match	No results	No results	Full match	-2.38	212.177	8.824	4.3728e+06	14	0			No MS2	4.3728e+06
FALSE		4,6-CHOLESTADIEN-3-ONE	C27 H42 O	Full match	No results	Partial match	Full match	-3.44	382.322	15.039	4.3758e+06	8	0			No MS2	4.3758e+06
FALSE			C5 H15 N6 O3 P	Full match	No results	No results	No match	2.4	238.095	0.533	4.38409e+06	8	0			No MS2	4.38409e+06
FALSE		Benzoyldehydro-2,3-dihydroxy-benzone	C13 H13 N O3	Full match	No results	No results	Full match	-3.18	231.089	8.901	4.38452e+06	1	0			No MS2	4.38452e+06
FALSE		5,9-Dihydroxy-10-methoxy-11-methylfuro[2,3-c]acridin-6(11H)-one	C17 H13 N O5	Full match	No results	No results	Full match	-3.07	311.078	9.414	4.38648e+06	1	0			DDA for preferred ion	4.38648e+06
FALSE			C42 H67 N O9	Full match	No results	No results	No results	-3.55	729.479	12.268	4.38849e+06	0	0			DDA for preferred ion	4.38849e+06
FALSE			C12 H28 Cl N6 O3 P	Full match	No results	No results	No results	-2.06	370.164	12.188	4.39083e+06	0	0			No MS2	4.39083e+06
FALSE			C14 H37 N5 O4 P2	Full match	No results	No results	No match	4.7	401.234	15.161	4.392e+06	1	0			DDA for preferred ion	4.392e+06
FALSE		(1S,6S)-6-Aminooctahydro-1-indolizinyl acetate	C10 H18 N2 O2	Full match	No results	No results	Full match	-1.77	198.136	7.732	4.39903e+06	1	0			No MS2	4.39903e+06
FALSE			C24 H40 N2 O6	Full match	No results	No results	No match	1.11	452.289	14.882	4.40677e+06	1	0			DDA for preferred ion	4.40677e+06
FALSE		(2E)-2-{[(1E,4S)-4-Ammonio-4-carboxy-1-buten-1-yl]imino}-5-[(1R)-1-(1H-indol-3-yl)ethyl]-4-oxo-1,3-oxazolidin-5-ide	C18 H20 N4 O4	Full match	No results	No results	Full match	4.37	356.15	8.911	4.41004e+06	1	0			DDA for preferred ion	4.41004e+06
FALSE			C28 H34 O S	Full match	No results	No results	No results	-2.6	418.232	14.358	4.41021e+06	0	0			DDA for preferred ion	4.41021e+06
FALSE		Trolox	C14 H18 O4	Full match	No results	No results	Full match	-2.23	250.12	8.447	4.4188e+06	11	0			DDA for preferred ion	4.4188e+06
FALSE			C32 H31 N O3 S	Full match	No results	No results	No results	2.47	509.204	9.028	4.41907e+06	0	0			No MS2	4.41907e+06
FALSE		Leukotriene B4 dimethylamide	C22 H37 N O3	Full match	No results	No results	Full match	-4.74	363.276	15.309	4.4212e+06	5	0			No MS2	4.4212e+06
FALSE			C19 H31 N O10	Full match	No results	No results	No results	-2.85	433.194	7.21	4.42152e+06	0	0			DDA for preferred ion	4.42152e+06
FALSE			C18 H37 N2 P S	Full match	No results	No results	No results	3.54	344.243	14.511	4.42201e+06	0	0			No MS2	4.42201e+06
FALSE			C11 H27 Cl N4 O5 S2	Full match	No results	No results	No results	2.77	394.112	10.786	4.42636e+06	0	0			DDA for preferred ion	4.42636e+06
FALSE		(1R,9S)-5-[(E)-2-(4-Chlorophenyl)vinyl]-11-(5-pyrimidinylcarbonyl)-7,11-diazatricyclo[7.3.1.02,7]trideca-2,4-dien-6-one	C24 H21 Cl N4 O2	No match	Invalid mass	No results	No results	6.99	432.138	5.089	4.4358e+06	0	2	62.2	8.1	DDA for preferred ion	4.4358e+06
FALSE			C35 H49 N	Full match	No results	No results	No results	-3.3	483.385	13.689	4.43857e+06	0	0			DDA for preferred ion	4.43857e+06
FALSE			C30 H65 N10 O P S	Full match	No results	No results	No results	2.8	644.482	16.74	4.44016e+06	0	0			DDA for preferred ion	4.44016e+06
FALSE			C54 H72 O	Full match	No results	No results	No results	0.27	736.559	15.554	4.44024e+06	0	0			No MS2	4.44024e+06
FALSE			C19 H39 N6 O5 P	Full match	No results	No results	No match	2.06	462.273	14.632	4.44544e+06	2	0			DDA for preferred ion	4.44544e+06
FALSE		Homovanillic acid	C9 H10 O4	Full match	No results	Partial match	Full match	-1.26	182.058	6.412	4.4459e+06	36	0			DDA for preferred ion	4.4459e+06
FALSE		4-(2-Aminopropoxy)-3,5-dimethylphenol	C11 H17 N O2	Full match	No results	No results	Full match	-2.95	195.125	10.025	4.44603e+06	2	0			No MS2	4.44603e+06
FALSE		all-trans-4,4'-diapophytofluene	C30 H46	Full match	No results	No results	Full match	-2.65	406.359	14.058	4.44674e+06	1	0			DDA for preferred ion	4.44674e+06
FALSE			C8 H20 N2 O6 S3	Full match	No results	No results	No match	3.66	336.05	12.096	4.45165e+06	10	0			DDA for preferred ion	4.45165e+06
FALSE			C30 H36 N6 O S	Full match	No results	No results	No results	-1.72	528.266	10.887	4.45222e+06	0	0			DDA for preferred ion	4.45222e+06
FALSE			C42 H66 N P S2	Full match	No results	No results	No match	3.32	679.44	15.142	4.45268e+06	1	0			No MS2	4.45268e+06
FALSE			C17 H30 Cl O4 P S	Full match	No results	No results	No results	-2.36	396.128	10.859	4.45297e+06	0	0			DDA for preferred ion	4.45297e+06
FALSE			C40 H73 N7 P2	Full match	No results	No results	No results	0.6	713.541	15.985	4.45417e+06	0	0			No MS2	4.45417e+06
FALSE		2450	C20 H38 O2	Full match	No results	No results	Full match	-3.32	310.286	15.012	4.45459e+06	13	0			DDA for preferred ion	4.45459e+06
FALSE			C11 H18 N2 O	Full match	No results	No results	No results	-2.77	194.141	9.03	4.45688e+06	0	0			DDA for preferred ion	4.45688e+06
FALSE			C27 H49 N3 O7	Full match	No results	No results	No results	-0.83	527.357	16.14	4.46834e+06	0	0			No MS2	4.46834e+06
FALSE		Betulin	C30 H50 O2	Full match	No results	Partial match	Full match	-1.43	442.38	14.796	4.46941e+06	27	0			No MS2	4.46941e+06
FALSE			C11 H28 N7 O6 P	Full match	No results	No results	No results	-2.25	385.183	9.432	4.47044e+06	0	0			DDA for preferred ion	4.47044e+06
FALSE		6-{[(3S,6aR,6bS,8aR,9R,12aS,14bR)-9-hydroxy-4,4,6a,6b,8a,11,11,14b-octamethyl-1,2,3,4,4a,5,6,6a,6b,7,8,8a,9,10,11,12,12a,14,14a,14b-icosahydropicen-3-yl]oxy}-5-{[4,5-dihydroxy-6-(hydroxymethyl)-3-[(3,4,5-trihydroxy-6-methyloxan-2-yl)oxy]oxan-2-yl]oxy}-3,4-dihydroxyoxane-2-carboxylic acid	C48 H78 O17	No match	Invalid mass	No results	No results	23720.9	948.502	12.818	4.47079e+06	0	1	88.4	64.2	DDA for preferred ion	4.47079e+06
FALSE			C23 H42 O	Full match	No results	No results	No results	-3.38	334.322	16.946	4.47171e+06	0	0			DDA for preferred ion	4.47171e+06
FALSE			C14 H28 N2 O4 S2	Full match	No results	No results	No match	-1.77	352.148	10.932	4.47524e+06	1	0			DDA for preferred ion	4.47524e+06
FALSE		Precocene II	C13 H16 O3	Full match	No results	No results	Full match	-2.79	220.109	8.554	4.47592e+06	14	0			DDA for preferred ion	4.47592e+06
FALSE			C22 H44 N2 O7	Full match	No results	No results	No results	-0.17	448.315	15.194	4.47682e+06	0	0			DDA for preferred ion	4.47682e+06
FALSE				No results	No results	No results	No results		803.526	14.702	4.47833e+06	0	0			DDA for other ion	4.47833e+06
FALSE		1,2-Dideoxy-3-C-methyl-1-(2,5,5,8a-tetramethyl-1,4,4a,5,6,7,8,8a-octahydro-1-naphthalenyl)pentitol	C20 H36 O3	Full match	No results	No results	Full match	-3.04	324.265	12.747	4.4786e+06	3	0			DDA for preferred ion	4.4786e+06
FALSE		6-Deoxyjacareubin	C18 H14 O5	Full match	No results	No results	Full match	-3.94	310.083	10.381	4.48592e+06	2	0			DDA for preferred ion	4.48592e+06
FALSE			C33 H37 O8 P3	Full match	No results	No results	No results	0.32	654.17	16.727	4.48871e+06	0	0			No MS2	4.48871e+06
FALSE			C12 H24 N2 O2	Full match	No results	No results	No results	-4.21	228.183	11.915	4.49117e+06	0	0			No MS2	4.49117e+06
FALSE			C18 H39 P3	Full match	No results	No results	No results	1.04	348.227	14.241	4.49923e+06	0	0			No MS2	4.49923e+06
FALSE			C16 H33 O2 P S	Full match	No results	No results	No results	4.5	320.195	13.333	4.50323e+06	0	0			DDA for preferred ion	4.50323e+06
FALSE			C21 H34 N8 O3	Full match	No results	No results	No results	-2	446.274	12.926	4.50495e+06	0	0			DDA for preferred ion	4.50495e+06
FALSE			C7 H10 N6 O3	Full match	No results	No results	No results	0.07	226.081	6.474	4.50712e+06	0	0			DDA for preferred ion	4.50712e+06
FALSE			C50 H86 N O6 P3	Full match	No results	No results	No results	0.02	889.567	14.443	4.5146e+06	0	0			No MS2	4.5146e+06
FALSE			C17 H44 N10 P2 S	Full match	No results	No results	No results	3.29	482.296	14.228	4.51953e+06	0	0			DDA for preferred ion	4.51953e+06
FALSE			C26 H59 N10 O6 P S2	Full match	No results	No results	No results	-2.78	702.378	14.249	4.51999e+06	0	0			No MS2	4.51999e+06
FALSE			C21 H42 N2 O S2	Full match	No results	No results	No results	-2.21	402.273	14.501	4.52049e+06	0	0			No MS2	4.52049e+06
FALSE			C28 H44 N6 O4	Full match	No results	No results	No results	-3.83	528.34	13.316	4.52192e+06	0	0			DDA for preferred ion	4.52192e+06
FALSE			C26 H33 N7 O3 S2	Full match	No results	No match	No match	0.4	555.209	8.122	4.52449e+06	3	0			DDA for preferred ion	4.52449e+06
FALSE			C23 H50 N8	Full match	No results	No results	No results	3.56	438.417	16.758	4.52525e+06	0	0			DDA for preferred ion	4.52525e+06
FALSE			C28 H36 O S	Full match	No results	No results	No results	-2.28	420.248	13.51	4.5275e+06	0	0			No MS2	4.5275e+06
FALSE		5955761	C15 H29 N O4	Full match	No results	No results	Full match	-3.16	287.209	12.811	4.53139e+06	1	0			DDA for preferred ion	4.53139e+06
FALSE			C17 H30 N10 O6 S	Full match	No results	No results	No results	0.3	502.207	9.974	4.53159e+06	0	0			No MS2	4.53159e+06
FALSE			C15 H35 N10 O4 P	Full match	No results	No results	No results	0.42	450.258	12.393	4.53544e+06	0	0			No MS2	4.53544e+06
FALSE			C19 H43 N7	Full match	No results	No results	No results	1.39	369.359	15.539	4.54052e+06	0	0			No MS2	4.54052e+06
FALSE			C67 H58 N2	Full match	No results	No results	No results	0.01	890.46	13.907	4.54113e+06	0	0			No MS2	4.54113e+06
FALSE			C15 H29 N O	Full match	No results	No results	No results	-2.67	239.224	13.929	4.54381e+06	0	0			No MS2	4.54381e+06
FALSE			C17 H39 N10 O P	Full match	No results	No results	No results	-0.94	430.304	14.499	4.54449e+06	0	0			No MS2	4.54449e+06
FALSE		Ethyl Linoleate	C20 H36 O2	Full match	No results	No results	Full match	-3.36	308.27	11.061	4.54726e+06	8	0			DDA for preferred ion	4.54726e+06
FALSE		7-Ethoxyresorufin	C14 H11 N O3	Full match	No results	No results	Full match	-3.39	241.073	11.422	4.55217e+06	6	0			DDA for preferred ion	4.55217e+06
FALSE			C19 H32 O5	Full match	No results	No results	No results	-3.71	340.224	11.895	4.55219e+06	0	0			DDA for preferred ion	4.55219e+06
FALSE		(11E,15Z)-9,10,13-trihydroxyoctadeca-11,15-dienoic acid	C18 H32 O5	No match	Invalid mass	No results	No match	51871.2	345.25	11.049	4.56165e+06	1	1	71.4	41.6	DDA for preferred ion	4.56165e+06
FALSE		Rilpivirine	C22 H18 N6	No match	Invalid mass	No results	No match	-5.6	366.157	6.64	4.56558e+06	1	2	86.5	9.3	DDA for preferred ion	4.56558e+06
FALSE			C25 H22 O S	Full match	No results	No results	No match	4.56	370.141	9.22	4.56979e+06	46	0			No MS2	4.56979e+06
FALSE			C47 H65 N O P2	Full match	No results	No results	No results	-3.12	721.452	14.397	4.57932e+06	0	0			No MS2	4.57932e+06
FALSE			C23 H50 N8 O S	Full match	No results	No results	No results	-3.95	486.381	15.211	4.5797e+06	0	0			DDA for preferred ion	4.5797e+06
FALSE			C31 H65 N5 P2	Full match	No results	No results	No results	4.76	569.474	13.158	4.58364e+06	0	0			No MS2	4.58364e+06
FALSE			C26 H58 N2 O6 P2 S5	Full match	No results	No results	No results	-1.21	716.236	14.321	4.58996e+06	0	0			No MS2	4.58996e+06
FALSE			C10 H19 N6 O5 P	Full match	No results	No results	No results	-0.06	334.115	7.614	4.59358e+06	0	0			DDA for preferred ion	4.59358e+06
FALSE			C14 H25 O14 P	Full match	No results	No match	No match	2.04	448.099	9.168	4.59431e+06	22	0			DDA for preferred ion	4.59431e+06
FALSE		exalamide	C13 H19 N O2	Full match	No results	No results	Full match	-2.03	221.141	9.624	4.59674e+06	7	0			DDA for preferred ion	4.59674e+06
FALSE		zinniol	C15 H22 O4	Full match	No results	No results	Full match	-3.43	266.151	10.732	4.59929e+06	26	0			No MS2	4.59929e+06
FALSE			C30 H63 O14 P	Full match	No results	No results	No results	-2.77	678.394	14.166	4.60053e+06	0	0			No MS2	4.60053e+06
FALSE			C19 H37 N3 O3	Full match	No results	No results	No results	-3.51	355.282	12.518	4.6057e+06	0	0			DDA for preferred ion	4.6057e+06
FALSE			C18 H47 Cl N10 O4 P2	Full match	No results	No results	No match	-3.91	564.292	16.458	4.60572e+06	2	0			DDA for preferred ion	4.60572e+06
FALSE			C19 H29 N3 O4 P2 S	Full match	No results	No results	No results	1.19	457.136	8.449	4.61136e+06	0	0			DDA for preferred ion	4.61136e+06
FALSE			C16 H28 N2 O7	Full match	No results	No results	No match	1.7	360.19	12.788	4.61188e+06	2	0			DDA for preferred ion	4.61188e+06
FALSE			C27 H58 N5 O P	Full match	No results	No results	No results	-2.05	499.437	14.498	4.61206e+06	0	0			No MS2	4.61206e+06
FALSE			C11 H23 N6 O4 P	Full match	No results	No results	No match	0.46	334.152	7.74	4.62927e+06	1	0			DDA for preferred ion	4.62927e+06
FALSE			C26 H33 N7 O2	Full match	No results	No results	No match	-2.3	475.268	13.613	4.62949e+06	4	0			DDA for preferred ion	4.62949e+06
FALSE			C19 H42 N2 O4	Full match	No results	No results	No results	1.21	362.315	16.142	4.63143e+06	0	0			No MS2	4.63143e+06
FALSE			C22 H44 N6 O3	Full match	No results	No results	No results	-2.63	440.346	15.73	4.63345e+06	0	0			DDA for preferred ion	4.63345e+06
FALSE		Eugenol	C10 H12 O2	Full match	No results	Partial match	Full match	-1.88	164.083	9.443	4.63429e+06	55	0			DDA for preferred ion	4.63429e+06
FALSE			C15 H28 Br N4 O4 P	Full match	No results	No results	No results	2.54	438.104	14.499	4.63485e+06	0	0			DDA for preferred ion	4.63485e+06
FALSE			C6 H4 N2 O	Full match	No results	No results	No results	-0.04	120.032	1.032	4.63688e+06	0	0			DDA for preferred ion	4.63688e+06
FALSE			C19 H36 N2 O2	Full match	No results	No results	No results	-3.14	324.277	12.847	4.64509e+06	0	0			DDA for preferred ion	4.64509e+06
FALSE			C18 H12 N2 O2	Full match	No results	No results	No results	-3.77	288.089	11.285	4.64794e+06	0	0			DDA for preferred ion	4.64794e+06
FALSE		4,7,8-trimethoxyfuro[2,3-b]quinoline	C14 H13 N O4	Full match	Full match	No results	Full match	-3.17	259.084	9.036	4.64839e+06	4	1	60.9	8	DDA for preferred ion	4.64839e+06
FALSE			C18 H20 N4 O3	Full match	No results	No results	No results	4.7	340.155	10.75	4.6527e+06	0	0			DDA for preferred ion	4.6527e+06
FALSE		9-Hydroxy-10-undecenoic acid	C11 H20 O3	Full match	No results	No results	Full match	-2.78	200.141	10.447	4.65334e+06	3	0			DDA for preferred ion	4.65334e+06
FALSE			C33 H44 N10 O2	Full match	No results	No results	No results	-3.71	612.363	14.958	4.65436e+06	0	0			No MS2	4.65436e+06
FALSE		5-Hydroxy-2-{[(2E,4E)-5-(4-hydroxyphenyl)-2,4-pentadienoyl]amino}benzoic acid	C18 H15 N O5	Full match	No results	No results	Full match	-3.2	325.094	9.561	4.66463e+06	1	0			DDA for preferred ion	4.66463e+06
FALSE			C17 H35 N9 O4	Full match	No results	No results	No results	-2.4	429.28	15.613	4.67316e+06	0	0			DDA for preferred ion	4.67316e+06
FALSE		olmelin	C16 H12 O5	Full match	No results	Not the top hit	Full match	-2.92	284.068	9.998	4.67815e+06	42	0			DDA for preferred ion	4.67815e+06
FALSE			C12 H24 N4 O2	Full match	No results	No results	No results	-3.45	256.189	10.724	4.69576e+06	0	0			DDA for preferred ion	4.69576e+06
FALSE			C24 H48 N2 O S2	Full match	No results	No results	No results	-2.65	444.32	13.75	4.6996e+06	0	0			No MS2	4.6996e+06
FALSE			C8 H21 P3	Full match	No results	No results	No results	2.22	210.086	8.761	4.70209e+06	0	0			No MS2	4.70209e+06
FALSE		N-[(2E)-3-(4-Hydroxyphenyl)-2-propenoyl]tryptophan	C20 H18 N2 O4	Full match	No results	No results	Full match	-2.85	350.126	7.498	4.70513e+06	1	0			DDA for preferred ion	4.70513e+06
FALSE			C24 H38 N2 S	Full match	No results	No results	No results	0.13	386.276	16.483	4.70581e+06	0	0			DDA for preferred ion	4.70581e+06
FALSE			C28 H64 N10 O P2 S	Full match	No results	No results	No results	4.38	650.449	14.783	4.70601e+06	0	0			No MS2	4.70601e+06
FALSE		Oleoylethanolamide	C20 H39 N O2	Full match	No results	No results	Full match	-3.27	325.297	14.829	4.71488e+06	1	0			DDA for preferred ion	4.71488e+06
FALSE			C7 H12	Full match	No results	No results	No results	2.42	96.0941	8.228	4.71682e+06	0	0			No MS2	4.71682e+06
FALSE		6-Hydroxy-5-methyl-4,11-dioxoundecanoic acid	C12 H20 O5	Full match	No results	No results	Full match	-2.93	244.13	8.284	4.71712e+06	1	0			No MS2	4.71712e+06
FALSE			C7 H17 N4 O2 P S	Full match	No results	No results	No results	4.29	252.082	6.468	4.72808e+06	0	0			DDA for preferred ion	4.72808e+06
FALSE			C18 H12 N2 O	Full match	No results	No results	No results	-2.71	272.094	12.371	4.73142e+06	0	0			No MS2	4.73142e+06
FALSE			C34 H73 N10 O3 P S	Full match	No results	No results	No results	3.8	732.535	16.705	4.73382e+06	0	0			No MS2	4.73382e+06
FALSE		Desthiobiotin	C10 H18 N2 O3	Full match	No results	Full match	Full match	-2.62	214.131	7.724	4.73504e+06	4	0			DDA for preferred ion	4.73504e+06
FALSE			C20 H23 N4 O7 P	Full match	No results	No results	No match	-1.42	462.13	11.414	4.73563e+06	1	0			DDA for preferred ion	4.73563e+06
FALSE		24-methylenecholesterol	C28 H46 O	Full match	No results	Not the top hit	Full match	-3.81	398.353	15.59	4.73674e+06	25	0			DDA for preferred ion	4.73674e+06
FALSE			C44 H73 N8 O2 P	Full match	No results	No results	No match	0.43	776.56	16.683	4.73925e+06	4	0			No MS2	4.73925e+06
FALSE		1733342	C8 H14	Full match	No results	No results	Full match	1.19	110.11	8.29	4.74397e+06	5	0			No MS2	4.74397e+06
FALSE		Imagabalin	C9 H19 N O2	Full match	No results	No results	Full match	-1.53	173.141	7.711	4.75135e+06	1	0			DDA for preferred ion	4.75135e+06
FALSE			C19 H42 N2 O4	Full match	No results	No results	No results	0.2	362.315	15.349	4.75171e+06	0	0			DDA for preferred ion	4.75171e+06
FALSE		920863	C16 H20 O5	Full match	No results	No results	Full match	-2.56	292.13	7.083	4.75442e+06	4	0			DDA for preferred ion	4.75442e+06
FALSE			C29 H58 N2 O2 P2	Full match	No results	No results	No results	1.68	528.398	15.716	4.75526e+06	0	0			No MS2	4.75526e+06
FALSE		N-Arachidonoyl dopamine	C28 H41 N O3	Full match	No results	No results	Full match	-3.9	439.307	15.551	4.77633e+06	1	0			DDA for preferred ion	4.77633e+06
FALSE		10-Undecenoic acid	C11 H20 O2	Full match	No results	No results	Full match	-2.13	184.146	8.241	4.78424e+06	36	0			DDA for preferred ion	4.78424e+06
FALSE			C14 H37 N10 O2 P S	Full match	No results	No results	No results	-1.16	440.255	13.999	4.78539e+06	0	0			No MS2	4.78539e+06
FALSE		1581740	C12 H13 N O4	Full match	No results	No results	Full match	-0.84	235.084	0.631	4.78776e+06	1	0			DDA for preferred ion	4.78776e+06
FALSE			C13 H26 N4 O5	Full match	No results	No results	No results	2.6	318.191	10.253	4.78807e+06	0	0			DDA for preferred ion	4.78807e+06
FALSE			C38 H30 N8 O3 S	Full match	No results	No results	No results	0.38	678.216	7.997	4.79056e+06	0	0			DDA for preferred ion	4.79056e+06
FALSE			C24 H51 Cl N5 O4 P3	Full match	No results	No results	No results	4.14	601.287	14.42	4.79196e+06	0	0			No MS2	4.79196e+06
FALSE			C12 H14	Full match	No results	No results	No results	-2.64	158.109	11.119	4.80338e+06	0	0			DDA for preferred ion	4.80338e+06
FALSE		Geranylacetone	C13 H22 O	Full match	No results	No results	Full match	-2.49	194.167	15.54	4.80402e+06	13	0			DDA for preferred ion	4.80402e+06
FALSE		Tetramethylscutellarein	C19 H18 O6	Full match	No results	No results	Full match	-3.03	342.109	11.076	4.80593e+06	12	0			DDA for preferred ion	4.80593e+06
FALSE		Tocopherol nicotinate	C35 H53 N O3	Full match	No results	No results	Full match	-3.48	535.401	12.005	4.80653e+06	1	0			No MS2	4.80653e+06
FALSE			C16 H38 N3 O P S	Full match	No results	No results	No results	1.94	351.248	12.501	4.81287e+06	0	0			DDA for preferred ion	4.81287e+06
FALSE			C15 H40 N9 O8 P S	Full match	No results	No results	No results	2.31	537.247	12.264	4.81379e+06	0	0			No MS2	4.81379e+06
FALSE			C33 H53 N S	Full match	No results	No results	No match	1.93	495.391	16.661	4.81469e+06	1	0			No MS2	4.81469e+06
FALSE				No results	No results	No results	No results		747.663	16.044	4.81498e+06	0	0			No MS2	4.81498e+06
FALSE		Oxprenolol	C15 H23 N O3	Full match	No results	No results	Full match	-1.58	265.167	6.713	4.81563e+06	2	0			DDA for preferred ion	4.81563e+06
FALSE		DO0750000	C15 H24 O2	Full match	No results	Partial match	Full match	-2.39	236.177	6.986	4.82125e+06	43	0			DDA for preferred ion	4.82125e+06
FALSE			C13 H32 N4 O4	Full match	No results	No results	No results	1.99	308.243	14.162	4.82143e+06	0	0			DDA for preferred ion	4.82143e+06
FALSE			C13 H18 N6 O2	Full match	No results	No results	No results	-2.83	290.148	10.122	4.8387e+06	0	0			DDA for preferred ion	4.8387e+06
FALSE			C7 H23 Cl N10	Full match	No results	No results	No results	2	282.18	11.462	4.83948e+06	0	0			DDA for preferred ion	4.83948e+06
FALSE		o-Succinylbenzoate	C11 H10 O5	Full match	No results	Full match	Full match	-1.29	222.053	7.737	4.84121e+06	13	0			DDA for preferred ion	4.84121e+06
FALSE		(E,E)-2,4-Dodecadienal	C12 H20 O	Full match	No results	No results	Full match	-3.14	180.151	15.54	4.84386e+06	6	0			DDA for preferred ion	4.84386e+06
FALSE			C7 H20 N9 P	Full match	No results	No results	No match	-4.02	261.157	7.672	4.8443e+06	1	0			No MS2	4.8443e+06
FALSE			C18 H37 N O4	Full match	No results	No results	No results	-3.02	331.271	11.746	4.86678e+06	0	0			DDA for preferred ion	4.86678e+06
FALSE		N-4-hydroxyphenylacetylglutamic acid	C13 H15 N O6	Full match	No results	No results	Full match	-2.88	281.089	5.628	4.86901e+06	2	0			DDA for preferred ion	4.86901e+06
FALSE			C14 H26 N2 O3	Full match	No results	No results	No results	-3.46	270.193	8.628	4.87175e+06	0	0			No MS2	4.87175e+06
FALSE		(+/-)-Eucalyptol	C10 H18 O	Full match	No results	Partial match	Full match	-3.6	154.135	12.82	4.8735e+06	97	0			No MS2	4.8735e+06
FALSE			C18 H24	Full match	No results	No results	No results	-3.21	240.187	13.182	4.87802e+06	0	0			No MS2	4.87802e+06
FALSE			C14 H24 N2 O2	Full match	No results	No results	No results	-2.66	252.183	8.952	4.87808e+06	0	0			DDA for preferred ion	4.87808e+06
FALSE			C28 H57 N O3	Full match	No results	No results	No results	-2.86	455.433	14.303	4.87851e+06	0	0			No MS2	4.87851e+06
FALSE		4,4'-Dinitrostilbene	C14 H10 N2 O4	Full match	No results	No results	Full match	-2.2	270.063	7.144	4.87959e+06	1	0			DDA for preferred ion	4.87959e+06
FALSE			C11 H22 N4 O3	Full match	No results	No results	No results	-2.54	258.169	8.13	4.87986e+06	0	0			DDA for preferred ion	4.87986e+06
FALSE			C20 H25 Cl N2 O2 S	Full match	No results	No results	No match	1.4	392.133	11.88	4.88198e+06	1	0			DDA for preferred ion	4.88198e+06
FALSE			C19 H40 N6 O	Full match	No results	No results	No results	3.6	368.328	15.556	4.88269e+06	0	0			No MS2	4.88269e+06
FALSE		Chlorodenafil	C19 H21 Cl N4 O3	No match	Invalid mass	No results	No results	7.36	388.133	7.449	4.89222e+06	0	4	65.6	8.3	DDA for preferred ion	4.89222e+06
FALSE		7,7-dimethyl-3-spiro(4,4,-dimethyl-2,6-dioxocyclohexyl)-1,2,3,4,5,6,7,8-octahydro-5-quinolinone	C18 H25 N O3	Full match	Full match	No results	No results	-3.47	303.182	7.064	4.90259e+06	0	2	71.9	8.6	DDA for preferred ion	4.90259e+06
FALSE			C20 H25 P	Full match	No results	No results	No results	2.58	296.17	10.416	4.90531e+06	0	0			DDA for preferred ion	4.90531e+06
FALSE		Toluene	C7 H8	Full match	No results	Full match	Full match	4.07	92.063	6.796	4.91211e+06	1	0			No MS2	4.91211e+06
FALSE			C21 H42 Cl N6 O4 P	Full match	No results	No results	No results	-1.87	508.268	15.038	4.91646e+06	0	0			DDA for preferred ion	4.91646e+06
FALSE		(1S,2S,4aR,7R,8aR)-1-[(3Z)-5-hydroxy-3-methylpent-3-en-1-yl]-2,5,5,8a-tetramethyl-decahydronaphthalene-2,7-diol	C20 H36 O3	No match	Invalid mass	No results	No match	-55545.6	306.255	12.732	4.92599e+06	16	7	67.6	39.2	DDA for preferred ion	4.92599e+06
FALSE			C35 H49 N2 O6 P3	Full match	No results	No results	No match	0.85	686.281	9.246	4.92706e+06	1	0			No MS2	4.92706e+06
FALSE			C17 H16 N O3 P S	Full match	No results	No results	No results	4.08	345.06	10.062	4.93129e+06	0	0			No MS2	4.93129e+06
FALSE		(4S)-4-[(2E,4Z)-2,4-Decadienoyloxy]-4-(trimethylammonio)butanoate	C17 H29 N O4	Full match	No results	No results	Full match	-3.09	311.209	7.551	4.93308e+06	1	0			DDA for preferred ion	4.93308e+06
FALSE				No results	No results	No results	No results		360.289	13.218	4.93968e+06	0	0			DDA for preferred ion	4.93968e+06
FALSE			C23 H29 O2 P	Full match	No results	No results	No results	0.06	368.191	15.167	4.93979e+06	0	0			DDA for preferred ion	4.93979e+06
FALSE			C10 H24 N2 O2 P2 S	Full match	No results	No results	No match	4	298.105	8.024	4.94201e+06	4	0			DDA for other ion	4.94201e+06
FALSE			C17 H35 N O2 S2	Full match	No results	No results	No match	-4.88	349.209	8.359	4.94334e+06	1	0			DDA for preferred ion	4.94334e+06
FALSE			C10 H20 N8	Full match	No results	No results	No results	-1.51	252.181	12.491	4.94499e+06	0	0			DDA for preferred ion	4.94499e+06
FALSE			C17 H34 N6 O	Full match	No results	No results	No results	-2	338.279	14.987	4.94721e+06	0	0			DDA for preferred ion	4.94721e+06
FALSE			C34 H59 N3 O6	Full match	No results	No results	No match	2.17	605.442	14.281	4.94772e+06	1	0			DDA for preferred ion	4.94772e+06
FALSE		Isophorone	C9 H14 O	Full match	No results	Partial match	Full match	-2.33	138.104	10.095	4.94945e+06	14	0			DDA for preferred ion	4.94945e+06
FALSE			C23 H48 N2 O	Full match	No results	No results	No results	-3.31	368.375	13.585	4.95153e+06	0	0			DDA for preferred ion	4.95153e+06
FALSE				No results	No results	No results	No results		473.23	9.246	4.95529e+06	0	0			DDA for preferred ion	4.95529e+06
FALSE			C7 H20 N9 O3 P	Full match	No results	No results	No results	-3.9	309.141	5.965	4.95965e+06	0	0			DDA for preferred ion	4.95965e+06
FALSE		2-{5-[2-({2-[5-(2-hydroxybutyl)oxolan-2-yl]propanoyl}oxy)propyl]oxolan-2-yl}propanoic acid	C21 H36 O7	No match	Invalid mass	No results	No results	54917.3	422.227	10.449	4.96703e+06	0	3	72.8	8.6	DDA for preferred ion	4.96703e+06
FALSE		PALGLY	C18 H35 N O3	Full match	No results	No results	Full match	-3.28	313.261	13.692	4.97097e+06	2	0			DDA for preferred ion	4.97097e+06
FALSE			C18 H41 N7 O4	Full match	No results	No results	No results	3.43	419.323	13.78	4.97305e+06	0	0			DDA for preferred ion	4.97305e+06
FALSE			C18 H16 S	Full match	No results	No results	No results	-2.75	264.097	9.578	4.97902e+06	0	0			No MS2	4.97902e+06
FALSE		Serpentine	C21 H20 N2 O3	Full match	No results	No results	Full match	-2.38	348.147	7.19	4.98133e+06	2	0			No MS2	4.98133e+06
FALSE		Acebutolol	C18 H28 N2 O4	No match	Invalid mass	No results	No match	-10.15	336.201	8.612	4.9827e+06	1	1	69.7	8.5	DDA for preferred ion	4.9827e+06
FALSE			C21 H45 O4 P	Full match	No results	No results	No results	1.67	392.306	15.493	4.98873e+06	0	0			DDA for preferred ion	4.98873e+06
FALSE			C24 H51 N4 O2 P	Full match	No results	No match	No match	-1.41	458.374	14.83	5.00024e+06	15	0			DDA for preferred ion	5.00024e+06
FALSE			C27 H47 N O3	Full match	No results	No results	No results	-2.93	433.354	14.085	5.00046e+06	0	0			No MS2	5.00046e+06
FALSE			C25 H31 Cl N10 O P2	Full match	No results	No results	No results	0.86	584.185	15.992	5.00071e+06	0	0			No MS2	5.00071e+06
FALSE			C8 H11 N7 O3	Full match	No results	No results	No results	-1.58	253.092	7.298	5.00098e+06	0	0			DDA for preferred ion	5.00098e+06
FALSE		Praziquantel	C19 H24 N2 O2	Full match	No results	No results	Full match	3.18	312.185	13.082	5.00134e+06	3	0			DDA for preferred ion	5.00134e+06
FALSE		(2E)-3-(4-{[(2S,3R,4S,5S,6R)-3,4,5-trihydroxy-6-(hydroxymethyl)oxan-2-yl]oxy}phenyl)prop-2-enoic acid	C15 H18 O8	No match	Invalid mass	No results	No match	52209.1	343.126	6.252	5.00189e+06	1	2	81.8	31.6	DDA for preferred ion	5.00189e+06
FALSE			C18 H36 N2 O	Full match	No results	No results	No results	-2.68	296.282	15.159	5.00326e+06	0	0			No MS2	5.00326e+06
FALSE		Hydroxyamphetamine	C9 H13 N O	Full match	No results	No results	Full match	-2.8	151.099	9.992	5.00769e+06	17	0			No MS2	5.00769e+06
FALSE			C7 H10 N6 O	Full match	No results	No results	No results	-2.01	194.091	8.523	5.00893e+06	0	0			DDA for preferred ion	5.00893e+06
FALSE			C18 H30 N2 O4	Full match	No results	No results	No results	-3.58	338.219	11.311	5.01177e+06	0	0			DDA for preferred ion	5.01177e+06
FALSE			C13 H15 N O7	Full match	No results	No results	No results	-2.45	297.084	6.054	5.01321e+06	0	0			No MS2	5.01321e+06
FALSE		phellopterin	C17 H16 O5	Full match	No results	No results	Full match	-3.44	300.099	11.01	5.0136e+06	49	0			DDA for preferred ion	5.0136e+06
FALSE		L-3-hydroxykynurenine	C10 H12 N2 O4	Full match	No results	Full match	Full match	-1.6	224.079	6.39	5.02161e+06	8	0			DDA for preferred ion	5.02161e+06
FALSE			C16 H9 N S2	Full match	No results	No results	No results	3.77	279.019	6.115	5.02551e+06	0	0			No MS2	5.02551e+06
FALSE			C7 H15 N	Full match	No results	No results	No results	-0.29	113.12	10.153	5.02746e+06	0	0			DDA for preferred ion	5.02746e+06
FALSE		Scoparone	C11 H10 O4	Full match	No results	No results	Full match	-1.7	206.058	6.645	5.02843e+06	14	0			DDA for preferred ion	5.02843e+06
FALSE			C34 H77 N10 O3 P	Full match	No results	No results	No results	-2.58	704.59	15.527	5.03292e+06	0	0			No MS2	5.03292e+06
FALSE			C22 H32 N2 O4 S2	Full match	No results	No results	No match	-4.8	452.178	7.025	5.03382e+06	1	0			DDA for preferred ion	5.03382e+06
FALSE			C23 H36	Full match	No results	No results	No results	-3.83	312.281	15.852	5.03453e+06	0	0			No MS2	5.03453e+06
FALSE			C25 H31 O2 P	Full match	No results	No results	No results	-0.24	394.206	15.342	5.04443e+06	0	0			DDA for preferred ion	5.04443e+06
FALSE		Ethanal tetramer	C8 H16 O4	Full match	No results	No results	Full match	-1.9	176.105	6.917	5.04473e+06	3	0			DDA for preferred ion	5.04473e+06
FALSE			C25 H43 N O2	Full match	No results	No results	No results	-3.96	389.328	12.885	5.04915e+06	0	0			DDA for preferred ion	5.04915e+06
FALSE			C22 H46 N5 O2 P	Full match	No results	No results	No results	-1.71	443.338	13.132	5.05481e+06	0	0			No MS2	5.05481e+06
FALSE			C19 H28 N2 O3	Full match	No results	No results	No results	2.16	332.211	13.713	5.05572e+06	0	0			DDA for preferred ion	5.05572e+06
FALSE			C10 H24 N6 O4 S	Full match	No results	No results	No results	3.77	324.159	15.045	5.056e+06	0	0			DDA for preferred ion	5.056e+06
FALSE			C20 H41 N O4	Full match	No results	No results	No results	-2.93	359.303	12.293	5.05647e+06	0	0			DDA for preferred ion	5.05647e+06
FALSE			C35 H67 N3 O P2	Full match	No results	No results	No results	0.41	607.476	16.379	5.05747e+06	0	0			No MS2	5.05747e+06
FALSE		N-Acetylvanilalanine	C12 H15 N O5	Full match	No results	No results	Full match	-2.73	253.094	8.65	5.06105e+06	3	0			No MS2	5.06105e+06
FALSE			C34 H40 O10	Full match	No results	No results	No match	-1.53	608.261	14.066	5.06211e+06	1	0			No MS2	5.06211e+06
FALSE			C8 H21 N10 O3 P	Full match	No results	No results	No results	-3.87	336.152	0.535	5.0674e+06	0	0			DDA for preferred ion	5.0674e+06
FALSE			C14 H14 N2 O3	Full match	No results	No results	No results	-2.45	258.1	5.955	5.07216e+06	0	0			DDA for preferred ion	5.07216e+06
FALSE			C13 H37 N9 O S2	Full match	No results	No results	No results	1.13	399.257	13.583	5.07271e+06	0	0			No MS2	5.07271e+06
FALSE		Cafestol	C20 H28 O3	No match	Invalid mass	No results	No results	-10.71	316.2	14.377	5.08119e+06	0	17	90	9.5	DDA for preferred ion	5.08119e+06
FALSE			C10 H15 N O6 P2	Full match	No results	No results	No results	-4.07	307.036	6.117	5.08283e+06	0	0			DDA for preferred ion	5.08283e+06
FALSE			C20 H36 N6	Full match	No results	No results	No results	0.71	360.3	16.752	5.08355e+06	0	0			DDA for preferred ion	5.08355e+06
FALSE			C51 H60 O2	Full match	No results	No results	No results	-4.15	704.456	15.796	5.08875e+06	0	0			No MS2	5.08875e+06
FALSE			C12 H30 N6 O2 P2	Full match	No results	No results	No match	1.88	352.191	12.905	5.09072e+06	2	0			DDA for preferred ion	5.09072e+06
FALSE			C11 H16 N6 O2	Full match	No results	No results	No results	-1.51	264.133	8.708	5.0954e+06	0	0			DDA for preferred ion	5.0954e+06
FALSE		APAZIQUONE	C15 H16 N2 O4	Full match	No results	No results	Full match	-1.9	288.11	6.672	5.10099e+06	2	0			DDA for preferred ion	5.10099e+06
FALSE			C25 H42 N2 O7	Full match	No results	No results	No results	0.34	482.299	14.926	5.10865e+06	0	0			DDA for preferred ion	5.10865e+06
FALSE			C17 H28 N6 O3	Full match	No results	No results	No results	-2.3	364.221	13.505	5.11059e+06	0	0			DDA for preferred ion	5.11059e+06
FALSE			C36 H44 S	Full match	No results	No results	No match	-3.68	508.315	14.873	5.11155e+06	3	0			No MS2	5.11155e+06
FALSE		Troxipide	C15 H22 N2 O4	Full match	No results	No results	Full match	-1.91	294.157	6.187	5.11374e+06	7	0			DDA for preferred ion	5.11374e+06
FALSE			C18 H35 N7	Full match	No results	No results	No results	-3.75	349.294	15.601	5.1167e+06	0	0			No MS2	5.1167e+06
FALSE		(E)-Ferulic acid	C10 H10 O4	Full match	No results	Full match	Full match	-2.2	194.057	9.917	5.12177e+06	32	0			DDA for preferred ion	5.12177e+06
FALSE			C40 H35 N2 O P	Full match	No results	No results	No results	3.83	590.251	15.269	5.12474e+06	0	0			No MS2	5.12474e+06
FALSE			C21 H40 O	Full match	No results	No results	No results	-3.59	308.307	14.99	5.13031e+06	0	0			DDA for preferred ion	5.13031e+06
FALSE			C20 H40 N6 O2	Full match	No results	No results	No results	-2.54	396.32	15.738	5.13278e+06	0	0			DDA for preferred ion	5.13278e+06
FALSE				No results	No results	No results	No results		423.22	15.654	5.14019e+06	0	0			DDA for preferred ion	5.14019e+06
FALSE		1774244	C7 H15 N3 O2	Full match	No results	No results	Full match	-2.03	173.116	1.346	5.14267e+06	3	0			DDA for preferred ion	5.14267e+06
FALSE		Mefenamic acid	C15 H15 N O2	Full match	No results	No results	Full match	-2.54	241.11	6.632	5.14505e+06	7	0			DDA for preferred ion	5.14505e+06
FALSE				No results	No results	No results	No results		406.241	9.915	5.14659e+06	0	0			No MS2	5.14659e+06
FALSE			C28 H69 N10 O7 P	Full match	No results	No results	No match	-2.12	688.507	16.724	5.15229e+06	17	0			No MS2	5.15229e+06
FALSE			C16 H23 N O9	Full match	No results	No results	No match	-2.44	373.136	7.677	5.15458e+06	1	0			No MS2	5.15458e+06
FALSE		NPPB	C16 H16 N2 O4	Full match	No results	No results	Full match	-3.65	300.11	10.033	5.15522e+06	3	0			No MS2	5.15522e+06
FALSE			C14 H29 N6 O7 P	Full match	No results	No results	No results	-1.11	424.183	7.054	5.16038e+06	0	0			DDA for preferred ion	5.16038e+06
FALSE		N-Methyl-1H-indole-3-propanamide	C12 H14 N2 O	Full match	No results	No results	Full match	-2.79	202.11	8.296	5.16441e+06	2	0			DDA for preferred ion	5.16441e+06
FALSE			C45 H48 N10 O	Full match	No results	No results	No results	2.51	744.403	14.232	5.16495e+06	0	0			No MS2	5.16495e+06
FALSE			C12 H29 Cl N8	Full match	No results	No results	No match	-3.96	320.219	14.843	5.1703e+06	1	0			DDA for preferred ion	5.1703e+06
FALSE			C25 H27 O2 P	Full match	No results	No results	No match	-0.66	390.175	14.504	5.17306e+06	1	0			No MS2	5.17306e+06
FALSE			C14 H28 N2 O7	Full match	No results	No results	No results	1.37	336.19	11.639	5.17354e+06	0	0			DDA for preferred ion	5.17354e+06
FALSE			C20 H47 N2 P3	Invalid mass	No results	No results	No results	5.21	408.297	13.952	5.17384e+06	0	0			No MS2	5.17384e+06
FALSE			C27 H45 O4 P S	Full match	No results	No results	No results	2.01	496.279	14.621	5.17458e+06	0	0			DDA for preferred ion	5.17458e+06
FALSE			C18 H30 N4 O5	Full match	No results	No results	No results	-2.51	382.221	5.78	5.17649e+06	0	0			DDA for preferred ion	5.17649e+06
FALSE			C13 H26 N2 O2	Full match	No results	No results	No results	-3.12	242.199	12.533	5.18079e+06	0	0			DDA for preferred ion	5.18079e+06
FALSE			C20 H34 Cl O P S	Full match	No results	No results	No match	-3.31	388.174	11.527	5.18122e+06	1	0			No MS2	5.18122e+06
FALSE			C12 H28 N2 O6	Full match	No results	No results	No results	2.41	296.195	9.987	5.18429e+06	0	0			DDA for preferred ion	5.18429e+06
FALSE		guaiapate	C18 H29 N O4	Full match	No results	Partial match	Full match	-3.45	323.209	9.899	5.18972e+06	5	0			DDA for preferred ion	5.18972e+06
FALSE			C17 H38 N2 O8	Full match	No results	No results	No results	1.81	398.264	6.793	5.19327e+06	0	0			DDA for preferred ion	5.19327e+06
FALSE			C31 H43 N2 P S3	Full match	No results	No results	No results	-0.97	570.232	13.824	5.20206e+06	0	0			No MS2	5.20206e+06
FALSE		geroquinol	C16 H22 O2	Full match	No results	No results	Full match	-3.5	246.161	9.956	5.20815e+06	6	0			DDA for preferred ion	5.20815e+06
FALSE				No results	No results	No results	No results		426.859	9.916	5.21207e+06	0	0			No MS2	5.21207e+06
FALSE			C15 H36 N4 O4	Full match	No results	No results	No results	0.95	336.274	14.806	5.21775e+06	0	0			DDA for preferred ion	5.21775e+06
FALSE			C22 H41 N8 O3 P	Full match	No results	No results	No match	-4.21	496.302	13.7	5.22676e+06	4	0			DDA for preferred ion	5.22676e+06
FALSE		Stiripentol	C14 H18 O3	Full match	No results	No results	Full match	-2.14	234.125	8.167	5.23061e+06	13	0			DDA for preferred ion	5.23061e+06
FALSE			C24 H57 N7 O2 S	Full match	No results	No results	No results	-3.46	507.428	16.805	5.23322e+06	0	0			DDA for preferred ion	5.23322e+06
FALSE				No results	No results	No results	No results		473.661	9.246	5.23333e+06	0	0			DDA for preferred ion	5.23333e+06
FALSE			C21 H47 N6 P S2	Full match	No results	No results	No results	0.64	478.304	16.203	5.23571e+06	0	0			No MS2	5.23571e+06
FALSE			C17 H38 N2 O4 S	Full match	No results	No results	No results	-0.06	366.255	13.896	5.23582e+06	0	0			DDA for preferred ion	5.23582e+06
FALSE		3-(3,5-Dimethoxyphenyl)propanoic acid	C11 H14 O4	Full match	No results	Partial match	Full match	-1.62	210.089	7.319	5.23684e+06	24	0			DDA for preferred ion	5.23684e+06
FALSE			C32 H71 N7 S	Full match	No results	No results	No results	-4.87	585.546	15.388	5.23724e+06	0	0			No MS2	5.23724e+06
FALSE			C19 H40 N6	Full match	No results	No results	No match	4.14	352.333	16.954	5.24578e+06	2	0			DDA for preferred ion	5.24578e+06
FALSE		Scoparone	C11 H10 O4	Full match	No results	No results	Full match	-1.7	206.058	7.924	5.25184e+06	14	0			DDA for preferred ion	5.25184e+06
FALSE		Kaempferol	C15 H10 O6	Full match	Full match	Full match	Full match	-2.96	286.047	10.15	5.25745e+06	35	13	81.9	9.1	DDA for preferred ion	5.25745e+06
FALSE		4-[1-Cyclohexyl-2-(2-piperidinyl)ethyl]cyclohexanol	C19 H35 N O	Full match	No results	No results	Full match	-2.7	293.271	14.451	5.2635e+06	2	0			No MS2	5.2635e+06
FALSE			C8 H12 N6 O2	Full match	No results	No results	No results	-0.81	224.102	8.196	5.26511e+06	0	0			DDA for preferred ion	5.26511e+06
FALSE		PALGLY	C18 H35 N O3	Full match	No results	No results	Full match	-3.96	313.26	10.978	5.26665e+06	2	0			DDA for preferred ion	5.26665e+06
FALSE		pemoline	C9 H8 N2 O2	Full match	No results	No results	Full match	-2.15	176.058	5.967	5.27182e+06	5	0			DDA for preferred ion	5.27182e+06
FALSE			C17 H42 N5 O2 P	Full match	No results	No results	No results	0.12	379.308	14.592	5.27354e+06	0	0			DDA for preferred ion	5.27354e+06
FALSE		1,3,4,5-Tetrahydroxycyclohexanecarboxylic acid	C7 H12 O6	Full match	No results	Full match	Full match	-2.63	192.063	0.58	5.27377e+06	9	0			DDA for preferred ion	5.27377e+06
FALSE			C25 H52 N6 O2	Full match	No results	No results	No results	1.77	468.416	16.539	5.28142e+06	0	0			DDA for preferred ion	5.28142e+06
FALSE				No results	No results	No results	No results		245.136	0.625	5.2845e+06	0	0			DDA for preferred ion	5.2845e+06
FALSE			C24 H49 N7 O2	Full match	No results	No results	No results	1.41	467.395	15.18	5.28807e+06	0	0			No MS2	5.28807e+06
FALSE		3-Methoxyestra-1,3,5(10),16-tetraene	C19 H24 O	Full match	No results	No results	Full match	-2.92	268.182	15.05	5.29155e+06	2	0			No MS2	5.29155e+06
FALSE			C24 H33 N3 O5 S2	Full match	No results	No results	No results	3.15	507.188	9.043	5.29215e+06	0	0			DDA for preferred ion	5.29215e+06
FALSE			C16 H30 N2 O6	Full match	No results	No results	No results	-4.97	346.209	14.144	5.2924e+06	0	0			DDA for preferred ion	5.2924e+06
FALSE		(2R,3S,4S,5R,6R)-2-({[(2S,3R,4R)-3,4-dihydroxy-4-(hydroxymethyl)oxolan-2-yl]oxy}methyl)-6-(2-phenylethoxy)oxane-3,4,5-triol	C19 H28 O10	No match	Invalid mass	No results	No match	52816.6	438.149	7.503	5.2945e+06	26	8	63.8	8.2	DDA for preferred ion	5.2945e+06
FALSE			C19 H31 N3 O8 S	Full match	No results	No results	No results	-1	461.183	9.882	5.29612e+06	0	0			No MS2	5.29612e+06
FALSE			C10 H27 N4 O3 P	Full match	No results	No results	No match	1.22	282.182	8.053	5.29794e+06	5	0			DDA for preferred ion	5.29794e+06
FALSE			C22 H47 N O4	Full match	No results	No results	No results	-3.52	389.349	12.369	5.2993e+06	0	0			DDA for preferred ion	5.2993e+06
FALSE			C12 H32 N5 O3 P	Full match	No results	No results	No match	-0.24	325.224	10.669	5.30189e+06	6	0			DDA for preferred ion	5.30189e+06
FALSE		lycopsamine	C15 H25 N O5	Full match	No results	No results	Full match	-3.19	299.172	10.459	5.30739e+06	5	0			DDA for preferred ion	5.30739e+06
FALSE			C20 H18 N4 O7	Full match	No results	No results	No results	0.48	426.118	7.011	5.30913e+06	0	0			DDA for preferred ion	5.30913e+06
FALSE				No results	No results	No results	No results		288.28	15.541	5.31005e+06	0	0			No MS2	5.31005e+06
FALSE		2,5-Dimethyl-4-ethoxy-3(2H)-furanone	C8 H12 O3	Full match	No results	No results	Full match	-2.69	156.078	7.668	5.31427e+06	2	0			No MS2	5.31427e+06
FALSE		Indole	C8 H7 N	Full match	No results	Full match	Full match	-0.01	117.058	5.092	5.31501e+06	3	0			DDA for preferred ion	5.31501e+06
FALSE			C23 H47 N3 O6	Full match	No results	No results	No results	2.77	461.348	15.141	5.31957e+06	0	0			DDA for preferred ion	5.31957e+06
FALSE		alonimid	C14 H13 N O3	Full match	No results	No results	Full match	-3.34	243.089	9.073	5.31989e+06	1	0			DDA for preferred ion	5.31989e+06
FALSE			C26 H63 N9 S2	Full match	No results	No results	No results	3.21	565.467	15.761	5.32088e+06	0	0			No MS2	5.32088e+06
FALSE		Samandarin	C19 H31 N O2	Full match	No results	No results	Full match	-2.86	305.235	11.105	5.32388e+06	2	0			DDA for preferred ion	5.32388e+06
FALSE			C9 H15 P3	Full match	No results	No match	No match	3.57	216.039	8.05	5.32889e+06	2	0			No MS2	5.32889e+06
FALSE			C23 H48 N2 O5	Full match	No results	No results	No results	0.82	432.357	15.041	5.33645e+06	0	0			DDA for preferred ion	5.33645e+06
FALSE				No results	No results	No results	No results		431.218	15.117	5.34272e+06	0	0			DDA for preferred ion	5.34272e+06
FALSE		2-benzyl-6-hydroxy-2-azabicyclo[2.2.2]octan-3-one	C14 H17 N O2	Full match	Full match	No results	Partial match	-3.55	231.125	8.37	5.34623e+06	3	4	88.6	35.7	DDA for preferred ion	5.34623e+06
FALSE			C37 H53 N O2	Full match	No results	No results	No results	-3.57	543.406	14.044	5.35252e+06	0	0			No MS2	5.35252e+06
FALSE			C30 H45 O P	Full match	No results	No results	No results	4.35	452.323	15.336	5.3534e+06	0	0			No MS2	5.3534e+06
FALSE			C22 H51 N4 P	Full match	No results	No match	No match	-1.78	402.384	16.518	5.35621e+06	4	0			No MS2	5.35621e+06
FALSE			C15 H34 N9 P	Full match	No results	No results	No results	-4.45	371.266	10.112	5.36014e+06	0	0			No MS2	5.36014e+06
FALSE			C8 H14 N5 O4 P3	Full match	No results	No results	No results	-3.98	337.025	7.378	5.36313e+06	0	0			DDA for preferred ion	5.36313e+06
FALSE			C36 H78 N9 O P S4	Full match	No results	No results	No results	1.21	811.496	14.658	5.36497e+06	0	0			DDA for preferred ion	5.36497e+06
FALSE			C25 H58 N8 O9 S	Full match	No results	No results	No results	-2.89	646.403	14.839	5.36777e+06	0	0			No MS2	5.36777e+06
FALSE		p-Cresol	C7 H8 O	Full match	No results	Not the top hit	Full match	0.4	108.058	9.534	5.36941e+06	6	0			DDA for preferred ion	5.36941e+06
FALSE			C5 H6 N6 O4 P2	Full match	No results	No results	No results	-0.35	275.992	5.919	5.37581e+06	0	0			DDA for preferred ion	5.37581e+06
FALSE		3a,6,6,9a-tetramethylperhydronaphtho[2,1-b]furan	C16 H28 O	Full match	No results	No results	Full match	-3.4	236.213	14.346	5.37759e+06	3	0			No MS2	5.37759e+06
FALSE			C14 H15 N O5	Full match	No results	No results	No results	-2.88	277.094	8.418	5.38491e+06	0	0			DDA for preferred ion	5.38491e+06
FALSE		3,5,7-trihydroxy-2-(3-hydroxy-4-{[(2S,3R,4S,5S,6R)-3,4,5-trihydroxy-6-(hydroxymethyl)oxan-2-yl]oxy}phenyl)-4H-chromen-4-one	C21 H20 O12	Not the top hit	Full match	Partial match	Not the top hit	-2.83	464.094	8.126	5.38866e+06	14	3	95.2	9.8	DDA for preferred ion	5.38866e+06
FALSE			C21 H46 N2 O7	Full match	No results	No results	No results	-0.16	438.33	15.905	5.40323e+06	0	0			DDA for preferred ion	5.40323e+06
FALSE			C26 H48 N2 O5	Full match	No results	No results	No results	-0.03	468.356	14.747	5.40742e+06	0	0			DDA for preferred ion	5.40742e+06
FALSE			C10 H18 O12 S2	Full match	No results	No results	No results	-4.55	394.022	0.568	5.41058e+06	0	0			No MS2	5.41058e+06
FALSE		MFCD00801046	C18 H34 O	Full match	No results	No results	Full match	-2.84	266.26	15.239	5.41683e+06	3	0			DDA for preferred ion	5.41683e+06
FALSE			C18 H34 N6 O	Full match	No results	No results	No results	-2.8	350.278	12.844	5.42849e+06	0	0			DDA for preferred ion	5.42849e+06
FALSE		Bisoprolol	C18 H31 N O4	Full match	No results	No results	Full match	-3.41	325.224	10.807	5.42934e+06	6	0			DDA for preferred ion	5.42934e+06
FALSE		Venlafaxine	C17 H27 N O2	Full match	No results	No results	Full match	-3.19	277.203	10.402	5.43727e+06	3	0			DDA for preferred ion	5.43727e+06
FALSE			C19 H40 S	Full match	No results	No results	No results	-0.78	300.285	12.786	5.44093e+06	0	0			DDA for preferred ion	5.44093e+06
FALSE			C40 H38 N4 S	Full match	No results	No results	No results	0.21	606.282	16.621	5.44733e+06	0	0			No MS2	5.44733e+06
FALSE			C15 H29 N O	Full match	No results	No results	No results	-2.99	239.224	12.546	5.44852e+06	0	0			DDA for preferred ion	5.44852e+06
FALSE			C16 H34 Cl N2 O2 P S	Full match	No results	No results	No match	0.96	384.177	15.334	5.45349e+06	1	0			DDA for preferred ion	5.45349e+06
FALSE			C28 H40	Full match	No results	No results	No results	-1.69	376.312	14.966	5.45835e+06	0	0			DDA for preferred ion	5.45835e+06
FALSE				No results	No results	No results	No results		433.267	10.063	5.45872e+06	0	0			DDA for preferred ion	5.45872e+06
FALSE			C11 H14 N6 O	Full match	No results	No results	No match	-2.59	246.122	11.668	5.46197e+06	12	0			No MS2	5.46197e+06
FALSE		12-O-Î²-D-Glucopyranosyloxyjasmonic acid	C18 H28 O9	No results	No results	No results	Full match	-2.37	388.172	8.831	5.46414e+06	1	0			No MS2	5.46414e+06
FALSE		p-Isopropyl-α-methylstyrene	C12 H16	Full match	No results	No results	Full match	-3.05	160.125	13.455	5.4669e+06	2	0			DDA for preferred ion	5.4669e+06
FALSE			C10 H18 N2 O7 S	Full match	No results	No results	No match	-1.14	310.083	12.148	5.47165e+06	2	0			DDA for preferred ion	5.47165e+06
FALSE				No results	No results	No results	No results		458.252	15.538	5.49091e+06	0	0			DDA for preferred ion	5.49091e+06
FALSE			C18 H25 N O3	Full match	No results	No results	No results	-3.47	303.182	7.356	5.49117e+06	0	0			No MS2	5.49117e+06
FALSE			C34 H67 O P S	Full match	No results	No results	No results	1.08	554.466	16.531	5.49918e+06	0	0			DDA for preferred ion	5.49918e+06
FALSE			C27 H57 N3 O5	Full match	No results	No results	No results	2.62	503.431	13.586	5.50229e+06	0	0			DDA for preferred ion	5.50229e+06
FALSE			C24 H38 N6 O2	Full match	No results	No results	No results	-2.91	442.304	15.478	5.50471e+06	0	0			DDA for preferred ion	5.50471e+06
FALSE			C13 H10 N2 O2	Full match	No results	No results	No results	-2.06	226.074	7.109	5.50906e+06	0	0			DDA for preferred ion	5.50906e+06
FALSE		4-(4-hydroxy-2,6,6-trimethyl-3-{[(2R,3R,4S,5S,6R)-3,4,5-trihydroxy-6-(hydroxymethyl)oxan-2-yl]oxy}cyclohex-1-en-1-yl)butan-2-one	C19 H32 O8	No match	Invalid mass	No results	No match	56620.7	410.19	7.276	5.51156e+06	3	2	76.4	8.8	DDA for preferred ion	5.51156e+06
FALSE		NNK	C10 H13 N3 O2	Full match	No results	No results	Full match	-1.65	207.1	5.493	5.51352e+06	2	0			DDA for preferred ion	5.51352e+06
FALSE		(.+-.)-Limonene	C10 H16	Full match	No results	Not the top hit	Full match	-2.47	136.125	8.613	5.51859e+06	50	0			No MS2	5.51859e+06
FALSE		4'-Methoxychalcone	C16 H14 O2	Full match	No results	No results	Full match	-3	238.099	6.295	5.52594e+06	4	0			DDA for preferred ion	5.52594e+06
FALSE				No results	No results	No results	No results		444.169	0.495	5.52648e+06	0	0			No MS2	5.52648e+06
FALSE			C20 H39 N O4	Full match	No results	No results	No results	-3.21	357.287	12.29	5.53035e+06	0	0			DDA for preferred ion	5.53035e+06
FALSE			C34 H51 N9 O2	Full match	No results	No results	No results	3.23	617.419	13.964	5.5412e+06	0	0			No MS2	5.5412e+06
FALSE			C22 H28 N10 O4 P2 S5	Full match	No results	No results	No results	0.12	718.037	12.444	5.54258e+06	0	0			DDA for preferred ion	5.54258e+06
FALSE			C6 H20 N4 O3 P2	Full match	No results	No results	No results	0.34	258.101	12.108	5.54404e+06	0	0			DDA for preferred ion	5.54404e+06
FALSE			C34 H53 N7 O2	Full match	No results	No results	No results	1.65	591.427	14.142	5.54586e+06	0	0			No MS2	5.54586e+06
FALSE		(4S,9R,11R)-9,11-Dihydroxy-29-(4-hydroxyphenyl)-4-methyl-3-nonacosanone	C36 H64 O4	Full match	No results	No results	Full match	-2.73	560.479	13.777	5.55716e+06	1	0			DDA for preferred ion	5.55716e+06
FALSE			C35 H62 N O P S	Full match	No results	No match	No results	3.87	575.431	13.841	5.55925e+06	0	0			No MS2	5.55925e+06
FALSE		(25R)-3-Oxocholest-4-en-26-al	C27 H42 O2	Full match	No results	Full match	Full match	-2.41	398.318	13.96	5.56957e+06	2	0			DDA for preferred ion	5.56957e+06
FALSE			C38 H37 O5 P S	Full match	No results	No results	No match	-1.89	636.209	9.829	5.57284e+06	1	0			DDA for preferred ion	5.57284e+06
FALSE		Cinnamic acid	C9 H8 O2	Full match	No results	Full match	Full match	-0.71	148.052	8.147	5.57512e+06	15	0			No MS2	5.57512e+06
FALSE		Tranilast	C18 H17 N O5	Full match	No results	No results	Full match	-2.61	327.11	7.009	5.59015e+06	3	0			DDA for preferred ion	5.59015e+06
FALSE			C17 H43 N8 O7 P	Full match	No results	No results	No results	-1.66	502.298	8.497	5.59133e+06	0	0			No MS2	5.59133e+06
FALSE			C17 H32 O6	Full match	No results	No results	No results	-2.46	332.219	14.503	5.60138e+06	0	0			No MS2	5.60138e+06
FALSE			C42 H71 O2 P	Full match	No results	No results	No results	3.99	638.522	14.831	5.60455e+06	0	0			No MS2	5.60455e+06
FALSE			C18 H27 N O4	Full match	No results	No results	No results	-2.73	321.193	8.161	5.60476e+06	0	0			DDA for preferred ion	5.60476e+06
FALSE			C10 H25 N4 O3 P	Full match	No results	No results	No match	1.75	280.167	6.566	5.60939e+06	7	0			DDA for preferred ion	5.60939e+06
FALSE		N-Phenylacetyl pyroglutamic acid	C14 H15 N O3	Full match	No results	No results	Full match	-2.48	245.105	8.561	5.6293e+06	1	0			DDA for preferred ion	5.6293e+06
FALSE		(E)-4-Methoxycinnamic acid	C10 H10 O3	Full match	No results	No results	Full match	-2.16	178.063	7.829	5.63213e+06	30	0			DDA for preferred ion	5.63213e+06
FALSE			C13 H33 N6 O2 P	Full match	No results	No results	No results	-0.75	336.24	12.771	5.64114e+06	0	0			DDA for preferred ion	5.64114e+06
FALSE			C13 H30 Cl N6 O3 P	Full match	No results	No results	No match	-1.41	384.18	13.726	5.64119e+06	2	0			DDA for preferred ion	5.64119e+06
FALSE		3420	C13 H18 O	Full match	No results	No results	Full match	-3.08	190.135	15.65	5.64202e+06	6	0			DDA for preferred ion	5.64202e+06
FALSE			C22 H43 N O2	Full match	No results	No results	No results	-4.54	353.328	15.543	5.64616e+06	0	0			No MS2	5.64616e+06
FALSE			C25 H27 N7 O6	Full match	No results	No results	No results	2.53	521.204	8.622	5.64953e+06	0	0			DDA for preferred ion	5.64953e+06
FALSE		Propofol	C12 H18 O	Full match	No results	No results	Full match	-2.95	178.135	12.186	5.65321e+06	11	0			DDA for preferred ion	5.65321e+06
FALSE				No results	No results	No results	No results		425.227	13.968	5.65763e+06	0	0			DDA for preferred ion	5.65763e+06
FALSE				No results	No results	No results	No results		510.641	10.428	5.65822e+06	0	0			DDA for preferred ion	5.65822e+06
FALSE			C12 H20 N6 O5	Full match	No results	No results	No results	-2.22	328.149	10.803	5.65851e+06	0	0			DDA for preferred ion	5.65851e+06
FALSE		(2E)-3-(3,4-Dihydroxyphenyl)-N-[2-(3,4-dihydroxyphenyl)ethyl]acrylamide	C17 H17 N O5	Full match	No results	No results	Full match	-2.51	315.11	7.913	5.664e+06	5	0			DDA for preferred ion	5.664e+06
FALSE			C27 H48 Cl N4 O2 P3 S2	Full match	No results	No results	No results	-0.82	652.211	13.82	5.66822e+06	0	0			No MS2	5.66822e+06
FALSE			C4 H2 Cl3 O15 P3 S4	Full match	No results	No results	No results	-0.78	615.655	0.441	5.67142e+06	0	0			No MS2	5.67142e+06
FALSE		Androstenedione	C19 H26 O2	Full match	No results	Full match	Full match	-3.71	286.192	15.053	5.67726e+06	8	0			DDA for preferred ion	5.67726e+06
FALSE		PALGLY	C18 H35 N O3	Full match	No results	No results	Full match	-3.96	313.26	11.177	5.68114e+06	2	0			DDA for preferred ion	5.68114e+06
FALSE		DK3970000	C14 H20 O2	Full match	No results	No results	Full match	-2.76	220.146	7.613	5.68605e+06	24	0			DDA for preferred ion	5.68605e+06
FALSE			C24 H39 N	Full match	No results	No results	No results	-3.77	341.307	13.315	5.68874e+06	0	0			DDA for preferred ion	5.68874e+06
FALSE			C21 H21 N O P2 S	Full match	No results	No results	No match	1.81	397.083	9.152	5.68986e+06	1	0			DDA for preferred ion	5.68986e+06
FALSE			C18 H28 O	Full match	No results	No results	No results	-2.5	260.213	14.503	5.69372e+06	0	0			No MS2	5.69372e+06
FALSE			C27 H62 N8 O3 P2	Full match	No results	No results	No results	-2.42	608.441	15.795	5.69993e+06	0	0			DDA for preferred ion	5.69993e+06
FALSE		4-(3,4-dihydro-2H-1,5-benzodioxepin-7-ylamino)-4-oxobutanoic acid	C13 H15 N O5	Full match	Full match	No results	Partial match	-2.55	265.094	6.562	5.70335e+06	2	1	62.1	38.2	DDA for preferred ion	5.70335e+06
FALSE		2-Cyclohexyl-4,6-dinitrophenol	C12 H14 N2 O5	Full match	No results	No results	Full match	-3.26	266.089	5.903	5.70643e+06	2	0			DDA for preferred ion	5.70643e+06
FALSE			C37 H59 N O4	Full match	No results	No results	No results	-4.03	581.442	13.529	5.70887e+06	0	0			DDA for preferred ion	5.70887e+06
FALSE			C26 H49 Cl O2 S	Full match	No results	No results	No results	1.1	460.315	15.145	5.71106e+06	0	0			DDA for preferred ion	5.71106e+06
FALSE		MFCD00045988	C20 H38 O3	Full match	No results	No results	Full match	-3.19	326.281	11.061	5.71576e+06	2	0			DDA for preferred ion	5.71576e+06
FALSE			C23 H40 N6	Full match	No results	No match	No match	2.27	400.332	16.553	5.71597e+06	29	0			DDA for preferred ion	5.71597e+06
FALSE			C36 H56 O3 S	Full match	No results	No results	No results	-4.85	568.392	14.944	5.71906e+06	0	0			DDA for preferred ion	5.71906e+06
FALSE			C18 H45 N8 O2 P	Full match	No results	No results	No results	-0.47	436.34	12.937	5.72424e+06	0	0			DDA for preferred ion	5.72424e+06
FALSE			C28 H63 N6 O8 P	Full match	No results	No results	No results	0.01	642.445	17.222	5.72775e+06	0	0			DDA for preferred ion	5.72775e+06
FALSE			C9 H12 N6 O2	Full match	No results	No results	No match	-2.77	236.102	7.406	5.74612e+06	1	0			DDA for preferred ion	5.74612e+06
FALSE		Butylphthalide	C12 H14 O2	Full match	No results	No results	Full match	-2.47	190.099	11.342	5.75604e+06	21	0			DDA for preferred ion	5.75604e+06
FALSE			C18 H38 N2 O5	Full match	No results	No results	No results	0.82	362.278	13.799	5.7661e+06	0	0			DDA for preferred ion	5.7661e+06
FALSE			C27 H47 N10 O P3 S	Full match	No results	No results	No match	0.57	652.287	14.767	5.76887e+06	1	0			No MS2	5.76887e+06
FALSE		2-Ethyl-2-phenylmalonamide	C11 H14 N2 O2	Full match	No results	No results	Full match	-2.13	206.105	5.26	5.77129e+06	2	0			DDA for preferred ion	5.77129e+06
FALSE		(2R)-1-(5-hydroxy-3-methylpentyl)-2,5,5,8a-tetramethyl-decahydronaphthalen-2-ol	C20 H38 O2	No match	Invalid mass	No results	No match	-58048.2	292.276	11.757	5.77556e+06	1	1	63.6	23.8	DDA for preferred ion	5.77556e+06
FALSE			C10 H15 Cl2 N2 O6 P	Full match	No results	No results	No results	2.53	360.005	6.433	5.77801e+06	0	0			DDA for preferred ion	5.77801e+06
FALSE		5-Amino-6-(4-hydroxybutanoyl)-2,2-dimethyl-2,3-dihydro-4H-chromen-4-one	C15 H19 N O4	Full match	No results	No results	Full match	-2.03	277.131	6.918	5.7814e+06	1	0			DDA for preferred ion	5.7814e+06
FALSE			C28 H40 P2	Full match	No results	No results	No results	-4.9	438.258	13.157	5.78431e+06	0	0			No MS2	5.78431e+06
FALSE				No results	No results	No results	No results		471.319	12.105	5.78679e+06	0	0			DDA for preferred ion	5.78679e+06
FALSE		Befunolol	C16 H21 N O4	Full match	No results	No results	Full match	-2.65	291.146	7.733	5.78958e+06	4	0			DDA for preferred ion	5.78958e+06
FALSE			C6 H19 N6 O4 P	Full match	No results	No results	No match	0.87	270.121	0.634	5.79209e+06	3	0			No MS2	5.79209e+06
FALSE			C22 H48 N2 O5	Full match	No results	No results	No results	0.12	420.356	16.766	5.79648e+06	0	0			DDA for preferred ion	5.79648e+06
FALSE		N-(tert-Butoxycarbonyl)-L-leucine	C11 H21 N O4	Full match	No results	No results	Full match	-2.47	231.146	7.673	5.80275e+06	5	0			DDA for preferred ion	5.80275e+06
FALSE			C5 H14 N5 O9 P	Full match	No results	No results	No results	1.5	319.053	7.375	5.81021e+06	0	0			DDA for preferred ion	5.81021e+06
FALSE			C7 H23 Cl N9 P3 S	Full match	No results	No results	No results	1.45	393.07	9.157	5.81996e+06	0	0			DDA for preferred ion	5.81996e+06
FALSE			C28 H52 N2 O3	Full match	No results	No results	No results	3.86	464.4	16.558	5.8309e+06	0	0			DDA for preferred ion	5.8309e+06
FALSE			C34 H19 N5	Full match	No results	No results	No match	0.8	497.164	7.415	5.84715e+06	1	0			No MS2	5.84715e+06
FALSE		Palmitic Acid	C16 H32 O2	No match	Invalid mass	No results	No match	163804	298.213	11.638	5.85326e+06	1	1	70.7	59.4	DDA for preferred ion	5.85326e+06
FALSE			C29 H52 N2 O7	Full match	No results	No results	No results	-1.06	540.377	17.08	5.85483e+06	0	0			DDA for preferred ion	5.85483e+06
FALSE		Styrene	C8 H8	Full match	No results	No results	Full match	1.18	104.063	12.922	5.856e+06	1	0			DDA for preferred ion	5.856e+06
FALSE		6-Acetamido-2-oxohexanoic acid	C8 H13 N O4	Full match	No results	Full match	Full match	-1.54	187.084	5.744	5.8566e+06	5	0			DDA for preferred ion	5.8566e+06
FALSE			C20 H39 N O4	Full match	No results	No results	No results	-4.07	357.286	11.394	5.85695e+06	0	0			DDA for preferred ion	5.85695e+06
FALSE			C13 H34 N6 O P2	Full match	No results	No results	No results	4.11	352.228	15.339	5.85784e+06	0	0			No MS2	5.85784e+06
FALSE			C31 H57 Cl O2 S	Full match	No results	No results	No match	4.58	528.379	15.14	5.86398e+06	1	0			DDA for preferred ion	5.86398e+06
FALSE		Gusperimus	C17 H37 N7 O3	Full match	No results	No results	Full match	3.01	387.297	13.517	5.86479e+06	3	0			No MS2	5.86479e+06
FALSE			C19 H34 Cl O P S3	Full match	No results	No results	No results	1.19	440.12	14.856	5.86603e+06	0	0			No MS2	5.86603e+06
FALSE		N'1-[2-chloro-4-(dimethylamino)benzylidene]-3-(4-hydroxyphenyl)propanohydrazide	C18 H20 Cl N3 O2	No match	Invalid mass	No results	No match	-12.28	345.12	7.692	5.86908e+06	1	1	61.4	8.1	DDA for preferred ion	5.86908e+06
FALSE			C21 H36 N2 O	Full match	No results	No results	No results	-3.4	332.282	12.29	5.87414e+06	0	0			DDA for preferred ion	5.87414e+06
FALSE			C24 H49 N4 P	Full match	No results	No match	No match	-1.49	424.369	13.877	5.87446e+06	9	0			DDA for preferred ion	5.87446e+06
FALSE		Cassyfiline	C19 H19 N O5	Full match	No results	No results	Full match	-2.84	341.125	10.054	5.88266e+06	3	0			DDA for preferred ion	5.88266e+06
FALSE			C21 H39 N3 O3 S2	Full match	No results	No results	No results	3.61	445.245	11.74	5.88493e+06	0	0			DDA for preferred ion	5.88493e+06
FALSE			C43 H90 N O P3	Full match	No results	No results	No results	0.25	729.624	15.463	5.88805e+06	0	0			No MS2	5.88805e+06
FALSE		5b-Cholestane-3a,7a,12a,26-tetrol	C27 H48 O4	Full match	No results	No results	Full match	-4.1	436.353	15.276	5.91637e+06	7	0			DDA for preferred ion	5.91637e+06
FALSE			C18 H28 O	Full match	No results	No results	No results	-2.5	260.213	11.533	5.92963e+06	0	0			DDA for preferred ion	5.92963e+06
FALSE			C35 H31 N10 P S	Full match	No results	No results	No match	0.12	654.219	9.561	5.93264e+06	1	0			No MS2	5.93264e+06
FALSE		alpha-(4-methoxyphenyl)-6-methyl-2-pyridineacrylic acid	C16 H15 N O3	Full match	No results	No results	Full match	-2.88	269.104	10.058	5.93401e+06	1	0			No MS2	5.93401e+06
FALSE			C22 H29 N2 O P S	Full match	No results	No results	No results	2.35	400.175	12.802	5.93791e+06	0	0			No MS2	5.93791e+06
FALSE			C4 H11 N6 O P	Full match	No results	No results	No match	4.03	190.074	7.06	5.94233e+06	5	0			DDA for preferred ion	5.94233e+06
FALSE			C10 H30 N8 O4 S	Full match	No results	No results	No results	-1.69	358.21	13.791	5.9492e+06	0	0			DDA for preferred ion	5.9492e+06
FALSE			C17 H34 N O9 P	Full match	No results	No results	No results	-2.33	427.196	7.799	5.95026e+06	0	0			DDA for preferred ion	5.95026e+06
FALSE				No results	No results	No results	No results		357.287	14.405	5.96174e+06	0	0			No MS2	5.96174e+06
FALSE			C32 H42 Cl O P	Full match	No results	No results	No results	3.08	508.268	15.94	5.96478e+06	0	0			No MS2	5.96478e+06
FALSE		(2E)-3-(3,4-Dimethoxyphenyl)acrylic acid	C11 H12 O4	Full match	No results	Partial match	Full match	-1.81	208.073	7.34	5.9688e+06	23	0			DDA for preferred ion	5.9688e+06
FALSE			C15 H13 N3 O S2	Full match	No results	No results	No results	-1.16	315.05	10.009	5.96909e+06	0	0			No MS2	5.96909e+06
FALSE			C11 H17 N2 O4 P	Full match	No results	No results	No results	1.73	272.093	6.997	5.97072e+06	0	0			DDA for preferred ion	5.97072e+06
FALSE		Safrole	C10 H10 O2	Full match	No results	Partial match	Full match	-2.03	162.068	1.104	5.97155e+06	31	0			DDA for preferred ion	5.97155e+06
FALSE			C11 H25 N8 O P	Full match	No results	No results	No match	-1.84	316.188	13.684	5.97264e+06	2	0			No MS2	5.97264e+06
FALSE			C15 H37 N9 O2 S2	Full match	No results	No results	No results	4.48	439.253	10.463	5.97552e+06	0	0			DDA for preferred ion	5.97552e+06
FALSE			C14 H26 N4 O5	Full match	No results	No results	No results	-3.31	330.189	7.983	5.97945e+06	0	0			DDA for preferred ion	5.97945e+06
FALSE			C14 H28 N2 O	Full match	No results	No results	No results	-2.83	240.219	13.828	5.98137e+06	0	0			DDA for preferred ion	5.98137e+06
FALSE			C29 H46	Full match	No results	No results	No results	-3.28	394.359	14.973	5.98624e+06	0	0			DDA for preferred ion	5.98624e+06
FALSE			C19 H42 N8 O8	Full match	No results	No results	No results	4.7	510.315	11.999	5.99497e+06	0	0			No MS2	5.99497e+06
FALSE		Samandarin	C19 H31 N O2	Full match	No results	No results	Full match	-2.96	305.235	9.748	5.99538e+06	2	0			DDA for preferred ion	5.99538e+06
FALSE			C17 H41 N5 O6 P2 S2	Full match	No results	No results	No results	2.21	537.199	9.489	5.99583e+06	0	0			DDA for preferred ion	5.99583e+06
FALSE				No results	No results	No results	No results		351.808	0.428	6.00662e+06	0	0			No MS2	6.00662e+06
FALSE			C16 H32 N2 O	Full match	No results	No results	No results	-2.89	268.251	14.155	6.00886e+06	0	0			No MS2	6.00886e+06
FALSE		Linustatin	C16 H27 N O11	No match	Invalid mass	No results	No match	53714	431.136	7.823	6.00983e+06	1	1	61.3	8.1	DDA for preferred ion	6.00983e+06
FALSE			C18 H39 N4 P	Full match	No results	No results	No results	-1.03	342.291	14.64	6.01054e+06	0	0			DDA for preferred ion	6.01054e+06
FALSE			C25 H43 N O2	Full match	No results	No results	No results	-4.51	389.328	13.162	6.01179e+06	0	0			DDA for preferred ion	6.01179e+06
FALSE			C26 H55 N3 O5	Full match	No results	No results	No results	4.49	489.416	14.092	6.01272e+06	0	0			DDA for preferred ion	6.01272e+06
FALSE			C16 H35 P S	Full match	No results	No results	No match	3.59	290.221	14.491	6.01608e+06	1	0			No MS2	6.01608e+06
FALSE			C18 H34 N6 O3	Full match	No results	No results	No results	-3.18	382.268	11.984	6.01878e+06	0	0			No MS2	6.01878e+06
FALSE			C29 H43 N O2	Full match	No results	No results	No results	-3.46	437.328	13.156	6.02191e+06	0	0			No MS2	6.02191e+06
FALSE			C26 H34 N2 S	Full match	No results	No results	No results	1.6	406.245	15.66	6.0225e+06	0	0			DDA for preferred ion	6.0225e+06
FALSE			C3 H11 N4 O2 P	Full match	No results	No match	No match	4.45	166.063	7.342	6.02297e+06	46	0			DDA for preferred ion	6.02297e+06
FALSE			C23 H20 O4 S	Full match	No results	No results	No results	-2.33	392.107	8.439	6.02622e+06	0	0			DDA for preferred ion	6.02622e+06
FALSE			C9 H19 N10 O P	Full match	No results	No results	No results	0.18	314.148	0.628	6.02805e+06	0	0			No MS2	6.02805e+06
FALSE		Scoparone	C11 H10 O4	Full match	No results	No results	Full match	-1.7	206.058	8.553	6.02863e+06	14	0			DDA for preferred ion	6.02863e+06
FALSE			C7 H20 N5 P S2	Full match	No results	No results	No match	-1.49	269.089	5.091	6.03505e+06	1	0			No MS2	6.03505e+06
FALSE				No results	No results	No results	No results		525.63	10.434	6.05608e+06	0	0			DDA for preferred ion	6.05608e+06
FALSE			C28 H52 N6 O5	Full match	No results	No results	No results	-3.92	552.398	16.889	6.05812e+06	0	0			DDA for preferred ion	6.05812e+06
FALSE		Tapentadol	C14 H23 N O	Full match	No results	No results	Full match	-2.69	221.177	9.47	6.06779e+06	4	0			DDA for preferred ion	6.06779e+06
FALSE			C37 H76 N2 O8 P2 S	Full match	No results	No results	No results	2.33	770.482	13.184	6.0806e+06	0	0			No MS2	6.0806e+06
FALSE			C18 H26	Full match	No results	No results	No results	-2.72	242.203	12.183	6.08453e+06	0	0			DDA for preferred ion	6.08453e+06
FALSE			C24 H48 N4 O8	Full match	No results	No results	No results	2.58	520.349	16.785	6.0907e+06	0	0			DDA for preferred ion	6.0907e+06
FALSE			C10 H20 N4 O2	Full match	No results	No results	No results	-2.71	228.158	8.721	6.10505e+06	0	0			DDA for preferred ion	6.10505e+06
FALSE		3a,6,6,9a-tetramethylperhydronaphtho[2,1-b]furan	C16 H28 O	Full match	No results	No results	Full match	-3.4	236.213	14.161	6.10555e+06	3	0			DDA for preferred ion	6.10555e+06
FALSE		Tolycaine	C15 H22 N2 O3	Not the top hit	Full match	No results	Partial match	-2.53	278.162	7.624	6.10831e+06	4	1	82.7	9.1	DDA for preferred ion	6.10831e+06
FALSE			C19 H34 Cl O2 P S	Full match	No results	No results	No results	-3.54	392.169	12.81	6.10833e+06	0	0			DDA for preferred ion	6.10833e+06
FALSE		Juniperic acid	C16 H32 O3	Full match	No results	No results	Full match	-1.98	272.235	13.513	6.10989e+06	12	0			DDA for preferred ion	6.10989e+06
FALSE		2-Hydroxy-3-isobutyl-9,10-dimethoxy-1,2,3,4,6,7-hexahydro-11bH-benzo(a)quinolizine	C19 H29 N O3	Full match	No results	No results	Full match	-2.6	319.214	9.826	6.11093e+06	5	0			No MS2	6.11093e+06
FALSE			C31 H68 N4 O11	Full match	No results	No results	No results	3.44	672.491	15.533	6.11496e+06	0	0			No MS2	6.11496e+06
FALSE		2,3-Dimethoxy-5-methyl-6-(3-methyl-2-buten-1-yl)-1,4-benzenediol	C14 H20 O4	Full match	No results	No results	Full match	-2.74	252.135	9.281	6.11685e+06	3	0			DDA for preferred ion	6.11685e+06
FALSE		yatein	C22 H24 O7	Full match	No results	No results	Full match	-3.19	400.151	9.507	6.117e+06	7	0			No MS2	6.117e+06
FALSE				No results	No results	No results	No results		554.647	10.53	6.11923e+06	0	0			DDA for preferred ion	6.11923e+06
FALSE			C20 H37 N O4	Full match	No results	No results	No results	-3.33	355.271	12.3	6.12033e+06	0	0			DDA for preferred ion	6.12033e+06
FALSE		5-O-Desmethyl Donepezil	C23 H27 N O3	Full match	No results	No results	Full match	-3.79	365.198	13.637	6.1262e+06	3	0			DDA for preferred ion	6.1262e+06
FALSE			C14 H27 N10 O2 P S2	Full match	No results	No results	No results	2.63	462.151	11.138	6.12995e+06	0	0			No MS2	6.12995e+06
FALSE			C17 H37 N7 O	Full match	No results	No results	No results	-0.27	355.306	15.186	6.13618e+06	0	0			DDA for preferred ion	6.13618e+06
FALSE		Tyramine	C8 H11 N O	Full match	No results	No results	Full match	-2.24	137.084	8.887	6.13627e+06	14	0			DDA for preferred ion	6.13627e+06
FALSE			C20 H43 N4 O3 P	Full match	No results	No results	No results	-4.84	418.305	15.168	6.13868e+06	0	0			DDA for preferred ion	6.13868e+06
FALSE			C12 H18 O5	Full match	No results	No results	No results	-1.72	242.115	7.746	6.14658e+06	0	0			DDA for preferred ion	6.14658e+06
FALSE		(1S,2S,3R,6S,1'S,2'S,3'R,6'S)-6,6'-Iminobis[4-(hydroxymethyl)-4-cyclohexene-1,2,3-triol]	C14 H23 N O8	Full match	No results	No results	Not the top hit	-2.61	333.142	4.842	6.15181e+06	2	0			DDA for preferred ion	6.15181e+06
FALSE		Phenylac-gln-OH	C13 H16 N2 O4	Full match	No results	Partial match	Full match	-1.95	264.11	7.71	6.16651e+06	4	0			DDA for preferred ion	6.16651e+06
FALSE			C39 H45 O5 P S	Full match	No results	No results	No results	-2.92	656.271	9.244	6.17578e+06	0	0			No MS2	6.17578e+06
FALSE			C31 H42 N5 P S	Full match	No results	No results	No results	3.21	547.292	14.357	6.17837e+06	0	0			No MS2	6.17837e+06
FALSE			C23 H45 P S	Full match	No results	No results	No results	-0.66	384.298	14.149	6.18365e+06	0	0			DDA for preferred ion	6.18365e+06
FALSE			C19 H32 N6 O3	Full match	No results	No results	No results	-2.96	392.252	13.477	6.1948e+06	0	0			DDA for preferred ion	6.1948e+06
FALSE		LT9970000	C14 H21 N O3	Full match	No results	No results	Full match	-2.42	251.152	7.064	6.20746e+06	1	0			DDA for preferred ion	6.20746e+06
FALSE			C28 H29 N O7	Full match	No results	No results	No results	-3.7	491.193	9.796	6.20797e+06	0	0			DDA for preferred ion	6.20797e+06
FALSE				No results	No results	No results	No results		378.189	9.75	6.2141e+06	0	0			No MS2	6.2141e+06
FALSE			C5 H9 N6 P	Full match	No results	Invalid mass	No match	3.44	184.063	9.454	6.21588e+06	1	0			DDA for preferred ion	6.21588e+06
FALSE			C14 H12 N2 O2	Full match	No results	No results	No match	-2.87	240.089	7.035	6.21911e+06	1	0			DDA for preferred ion	6.21911e+06
FALSE		Oxymetebanol (JAN)	C19 H27 N O4	Full match	No results	No results	Full match	-3.45	333.193	9.074	6.22818e+06	3	0			DDA for preferred ion	6.22818e+06
FALSE		MFCD00010474	C27 H44 O2	Full match	No results	Partial match	Full match	-3.75	400.333	13.875	6.23771e+06	29	0			DDA for preferred ion	6.23771e+06
FALSE			C24 H49 N6 P	Full match	No results	No results	No results	-0.62	452.375	16.147	6.23933e+06	0	0			No MS2	6.23933e+06
FALSE			C31 H61 O5 P S	Full match	No results	No results	No results	0.57	576.398	16.884	6.23939e+06	0	0			DDA for preferred ion	6.23939e+06
FALSE		Formylkynurenine	C11 H12 N2 O4	Full match	No results	Full match	Full match	-2.43	236.079	5.563	6.24082e+06	4	0			No MS2	6.24082e+06
FALSE			C31 H66 N P3	Full match	No results	No results	No results	3.64	545.443	13.825	6.24438e+06	0	0			No MS2	6.24438e+06
FALSE			C28 H44 N4 O6 P2	Full match	No results	No results	No results	4.72	594.276	16.448	6.24788e+06	0	0			DDA for preferred ion	6.24788e+06
FALSE			C13 H20 O10 S	Full match	No results	No results	No results	0.24	368.078	7.477	6.2535e+06	0	0			DDA for preferred ion	6.2535e+06
FALSE			C42 H52 O2	Full match	No results	No results	No results	3.92	588.399	16.072	6.25712e+06	0	0			No MS2	6.25712e+06
FALSE			C9 H19 N4 O3 P	Full match	No results	No results	No match	1.69	262.12	7.002	6.25873e+06	19	0			DDA for preferred ion	6.25873e+06
FALSE			C18 H33 N7 O	Full match	No results	No results	No results	-3.06	363.274	13.257	6.25909e+06	0	0			DDA for preferred ion	6.25909e+06
FALSE			C11 H20 N2 O	Full match	No results	No results	No results	-2.48	196.157	10.718	6.26827e+06	0	0			DDA for preferred ion	6.26827e+06
FALSE			C36 H47 N O6	Full match	No results	No results	No results	-3.97	589.338	14.361	6.26933e+06	0	0			DDA for preferred ion	6.26933e+06
FALSE			C11 H7 N5 O5 S	Full match	No results	No results	No results	-4.52	321.015	6.118	6.27819e+06	0	0			DDA for preferred ion	6.27819e+06
FALSE			C17 H28 O11 S	Full match	No results	No results	No match	-2.89	440.134	8.275	6.27961e+06	3	0			DDA for preferred ion	6.27961e+06
FALSE			C6 H12 N6 O5 P2	Full match	No results	No results	No results	4.14	310.036	7.849	6.28382e+06	0	0			DDA for preferred ion	6.28382e+06
FALSE		N-Vanillyloleamide	C26 H43 N O3	Full match	No results	No results	Full match	-3.94	417.323	13.47	6.28517e+06	2	0			DDA for preferred ion	6.28517e+06
FALSE				No results	No results	No results	No results		366.126	0.525	6.29635e+06	0	0			No MS2	6.29635e+06
FALSE		MDA-19	C21 H23 N3 O2	No match	Invalid mass	No results	No results	62956.6	371.162	8.229	6.29881e+06	0	2	95.9	9.8	DDA for preferred ion	6.29881e+06
FALSE			C23 H33 N O3	Full match	No results	No results	No results	-3.68	371.245	9.797	6.30605e+06	0	0			DDA for preferred ion	6.30605e+06
FALSE			C5 H20 N9 O3 P	Full match	No results	No results	No results	2.01	285.143	0.62	6.3254e+06	0	0			No MS2	6.3254e+06
FALSE			C18 H16 N6 O6	Full match	No results	No results	No match	-1.97	412.112	7.93	6.32923e+06	1	0			DDA for preferred ion	6.32923e+06
FALSE			C41 H78 N3 O5 P3	Full match	No results	No results	No results	0.93	785.516	16.118	6.34113e+06	0	0			No MS2	6.34113e+06
FALSE			C33 H59 O4 P3	Full match	No results	No results	No results	-1.73	612.362	14.453	6.3414e+06	0	0			No MS2	6.3414e+06
FALSE			C42 H72 N O3 P3	Full match	No results	No results	No results	-4.32	731.469	15.193	6.35102e+06	0	0			No MS2	6.35102e+06
FALSE			C28 H61 N6 O9 P	Full match	No results	No results	No match	0.45	656.424	16.788	6.3523e+06	1	0			DDA for preferred ion	6.3523e+06
FALSE		9(Z),11(E),13(E)-Octadecatrienoic Acid methyl ester	C19 H32 O2	Not the top hit	Full match	No results	Partial match	-3.27	292.239	15.247	6.35516e+06	14	2	72.8	62.4	DDA for preferred ion	6.35516e+06
FALSE			C15 H38 N5 O3 P	Full match	No results	No results	No match	-1.08	367.271	13.119	6.35588e+06	1	0			DDA for preferred ion	6.35588e+06
FALSE			C34 H73 N7 O	Full match	No results	No results	No match	0.67	595.588	15.624	6.36253e+06	1	0			No MS2	6.36253e+06
FALSE			C7 H4 O	Full match	No results	No results	No results	1.92	104.026	6.623	6.36402e+06	0	0			No MS2	6.36402e+06
FALSE		Hopantenic acid	C10 H19 N O5	Full match	No results	No results	Full match	-2.52	233.126	5.816	6.36528e+06	2	0			DDA for preferred ion	6.36528e+06
FALSE			C25 H25 N7 O3 P2	Full match	No results	No results	No results	4.79	533.152	8.34	6.36631e+06	0	0			No MS2	6.36631e+06
FALSE		Talatizamine	C24 H39 N O5	Full match	No results	No results	Full match	-3.48	421.281	9.969	6.36839e+06	1	0			No MS2	6.36839e+06
FALSE			C18 H35 N6 O5 P	Full match	No results	No results	No match	2.24	446.242	15.993	6.37979e+06	2	0			DDA for preferred ion	6.37979e+06
FALSE			C10 H23 P3	Full match	No results	No results	No match	2.71	236.102	8.408	6.39194e+06	1	0			DDA for preferred ion	6.39194e+06
FALSE			C30 H36 N10 O2 P2 S	Full match	No results	No results	No results	-0.48	662.222	9.866	6.4009e+06	0	0			DDA for preferred ion	6.4009e+06
FALSE			C9 H21 N4 O3 P	Full match	No results	No match	No match	0.89	264.135	8.984	6.4082e+06	53	0			DDA for preferred ion	6.4082e+06
FALSE			C21 H46 N O P3	Full match	No results	No results	No match	3.76	421.281	14.109	6.41013e+06	1	0			No MS2	6.41013e+06
FALSE			C25 H57 N7 O2 S	Full match	No results	No results	No results	-4.61	519.427	16.153	6.41343e+06	0	0			No MS2	6.41343e+06
FALSE			C43 H78 N8 O10	Full match	No results	No results	No results	-0.28	866.584	14.093	6.41625e+06	0	0			No MS2	6.41625e+06
FALSE		N-(4-butyl-2-methylphenyl)-N'-[4-(4-methylpiperazino)phenyl]urea	C23 H32 N4 O	No match	Invalid mass	No results	No results	-12.99	380.253	11.846	6.41696e+06	0	1	63	8.1	DDA for preferred ion	6.41696e+06
FALSE			C15 H14 N8 O	Full match	No results	No match	No match	4.8	322.131	9.107	6.42207e+06	2	0			No MS2	6.42207e+06
FALSE		Pipercitine	C23 H43 N O	Full match	No results	No results	Full match	-3.16	349.333	15.216	6.43861e+06	1	0			DDA for preferred ion	6.43861e+06
FALSE		Difenoxin	C28 H28 N2 O2	No match	Invalid mass	No results	No match	14.02	424.221	11.787	6.44135e+06	1	2	87.9	9.4	DDA for preferred ion	6.44135e+06
FALSE			C6 H10 N6 O10	Full match	No results	No results	No results	-4.64	326.044	7.405	6.44539e+06	0	0			DDA for preferred ion	6.44539e+06
FALSE			C32 H65 N6 O3 P S	Full match	No results	No results	No results	2.72	644.459	16.772	6.44705e+06	0	0			DDA for preferred ion	6.44705e+06
FALSE			C28 H45 N3 O7	Full match	No results	No results	No results	-0.26	535.326	12.978	6.44723e+06	0	0			DDA for preferred ion	6.44723e+06
FALSE		10-Undecenoic acid	C11 H20 O2	Full match	No results	No results	Full match	-2.47	184.146	11.058	6.45184e+06	36	0			DDA for preferred ion	6.45184e+06
FALSE			C24 H21 N S	Full match	No results	No results	No match	3.9	355.141	8.292	6.47428e+06	6	0			DDA for preferred ion	6.47428e+06
FALSE		PALGLY	C18 H35 N O3	Full match	No results	No results	Full match	-3.96	313.26	12.15	6.49565e+06	2	0			No MS2	6.49565e+06
FALSE		C7-HSL	C11 H19 N O3	Full match	No results	No results	Full match	-3.3	213.136	9.622	6.50472e+06	8	0			DDA for preferred ion	6.50472e+06
FALSE			C9 H22 N5 O2 P	Full match	No results	No results	No match	1.27	263.151	11.029	6.50626e+06	1	0			DDA for preferred ion	6.50626e+06
FALSE			C18 H29 N2 O3 P	Full match	No results	No results	No match	0.68	352.192	12.183	6.51487e+06	2	0			DDA for preferred ion	6.51487e+06
FALSE			C10 H15 N O5	Full match	No results	No results	No results	-2.08	229.095	7.223	6.51742e+06	0	0			DDA for preferred ion	6.51742e+06
FALSE			C21 H39 N10 O8 P S	Full match	No results	No results	No results	-1.36	622.24	14.657	6.51897e+06	0	0			DDA for preferred ion	6.51897e+06
FALSE			C25 H48 N2 O5	Full match	No results	No results	No results	0.57	456.357	16.099	6.52027e+06	0	0			DDA for preferred ion	6.52027e+06
FALSE			C23 H47 N O4	Full match	No results	No results	No results	-3.57	401.349	13.431	6.52709e+06	0	0			DDA for preferred ion	6.52709e+06
FALSE			C43 H88 N3 O6 P3	Full match	No results	No results	No match	-0.28	835.588	15.558	6.52723e+06	1	0			No MS2	6.52723e+06
FALSE			C22 H37 N3 O3 S	Full match	No results	No results	No results	-0.56	423.255	14.363	6.53033e+06	0	0			DDA for preferred ion	6.53033e+06
FALSE		3,4-Dimethoxyphenethylamine	C10 H15 N O2	Full match	No results	No results	Full match	-1.36	181.11	7.456	6.53687e+06	11	0			No MS2	6.53687e+06
FALSE		deoxyviolacein	C20 H13 N3 O2	Full match	No results	No results	Full match	-2.77	327.1	10.286	6.54809e+06	3	0			DDA for preferred ion	6.54809e+06
FALSE			C7 H21 N10 O P	Full match	No results	No results	No results	-1.87	292.163	0.534	6.56027e+06	0	0			No MS2	6.56027e+06
FALSE			C32 H65 N4 O2 P S	Full match	No results	No results	No match	-2.12	600.455	16.773	6.56199e+06	2	0			DDA for preferred ion	6.56199e+06
FALSE			C14 H22 N6 O2	Full match	No results	No results	No results	-2.35	306.18	12.958	6.56525e+06	0	0			DDA for preferred ion	6.56525e+06
FALSE		MFCD03411993	C18 H30 O5	Full match	No results	No results	Full match	-2.86	326.208	11.884	6.56905e+06	2	0			DDA for preferred ion	6.56905e+06
FALSE			C15 H23 N2 O P S	Full match	No results	No results	No results	-0.17	310.127	0.528	6.57795e+06	0	0			No MS2	6.57795e+06
FALSE			C21 H32 Cl O P S2	Full match	No results	No results	No results	3.68	430.134	6.705	6.57893e+06	0	0			No MS2	6.57893e+06
FALSE			C32 H60 N6 O3	Full match	No results	No results	No results	-0.82	576.472	15.397	6.58296e+06	0	0			No MS2	6.58296e+06
FALSE		NP-020292	C12 H12 N2 O3	No match	Invalid mass	No results	No results	94722.5	254.068	10.581	6.5837e+06	0	1	67.6	24.1	DDA for preferred ion	6.5837e+06
FALSE			C5 H4 N6 O6 P2	Full match	No results	No results	No results	-0.31	305.967	0.681	6.58532e+06	0	0			DDA for preferred ion	6.58532e+06
FALSE			C27 H34 O4 S	Full match	No results	No results	No results	-3.67	454.216	10.041	6.5937e+06	0	0			DDA for preferred ion	6.5937e+06
FALSE		Tolycaine	C15 H22 N2 O3	Full match	Full match	No results	Partial match	-2.53	278.162	7.482	6.61347e+06	4	1	82.7	9.1	DDA for preferred ion	6.61347e+06
FALSE		O-pentadecanoylcarnitine	C22 H43 N O4	Full match	No results	No results	Full match	-3.66	385.318	13.468	6.62097e+06	1	0			DDA for preferred ion	6.62097e+06
FALSE			C29 H49 O9 P S	Full match	No results	No results	No results	-2.52	604.282	13.826	6.62148e+06	0	0			No MS2	6.62148e+06
FALSE		Ethyl palmitoleate	C18 H34 O2	Full match	Full match	Partial match	Not the top hit	-3.47	282.255	15.335	6.64606e+06	12	1	63.8	56.8	DDA for preferred ion	6.64606e+06
FALSE			C27 H65 N6 O2 P3 S	Full match	No results	No results	No results	-2.99	630.408	14.981	6.64803e+06	0	0			DDA for preferred ion	6.64803e+06
FALSE			C35 H48 N3 O7 P	Full match	No results	No results	No match	-0.56	653.323	14.321	6.65401e+06	1	0			DDA for preferred ion	6.65401e+06
FALSE			C32 H25 N P2	Full match	No results	No results	No results	1.08	485.147	9.571	6.65604e+06	0	0			No MS2	6.65604e+06
FALSE			C39 H64 N6 O3 P2	Full match	No results	No results	No results	-2.08	726.45	13.999	6.65636e+06	0	0			No MS2	6.65636e+06
FALSE			C8 H22 N4 O4	Full match	No results	No results	No results	4.25	238.165	11.875	6.65809e+06	0	0			No MS2	6.65809e+06
FALSE			C36 H76 N P3	Full match	No results	No results	No results	-0.35	615.519	14.718	6.66088e+06	0	0			No MS2	6.66088e+06
FALSE			C26 H24 O2 S	Full match	No results	No results	No match	3.22	400.151	8.312	6.66291e+06	7	0			DDA for preferred ion	6.66291e+06
FALSE			C13 H24 N2 O8	Full match	No results	No results	No results	1.94	336.154	10.3	6.67508e+06	0	0			DDA for preferred ion	6.67508e+06
FALSE			C12 H25 N	Full match	No results	No results	No results	-3.24	183.198	13.454	6.67566e+06	0	0			No MS2	6.67566e+06
FALSE		Betaxolol	C18 H29 N O3	Full match	No results	No results	Full match	-3.49	307.214	11.416	6.67723e+06	4	0			DDA for preferred ion	6.67723e+06
FALSE			C16 H30 N2 O4	Full match	No results	No results	No results	-2.3	314.22	9.663	6.68571e+06	0	0			No MS2	6.68571e+06
FALSE			C22 H48 Cl N6 O5 P	Full match	No results	No results	No results	-2.64	542.31	16.822	6.68635e+06	0	0			DDA for preferred ion	6.68635e+06
FALSE			C10 H16 N5 O3 P	Full match	No results	No results	No match	1.4	285.099	5.052	6.69133e+06	2	0			DDA for preferred ion	6.69133e+06
FALSE			C19 H35 N4 O3 P S	Full match	No results	No results	No results	-1.05	430.216	9.947	6.69616e+06	0	0			DDA for preferred ion	6.69616e+06
FALSE			C13 H22 O5	Full match	No results	No results	No results	-2.99	258.146	8.776	6.69811e+06	0	0			DDA for preferred ion	6.69811e+06
FALSE			C12 H32 Br N10 O4 P3	Full match	No results	No results	No results	1.71	552.101	12.097	6.7116e+06	0	0			No MS2	6.7116e+06
FALSE			C21 H24 N6 O3 S	Full match	No results	No results	No match	3.36	440.165	9.006	6.71754e+06	1	0			DDA for preferred ion	6.71754e+06
FALSE			C12 H22 N2 O	Full match	No results	No results	No results	-2.87	210.173	11.461	6.72458e+06	0	0			DDA for preferred ion	6.72458e+06
FALSE		Dihomo-γ-linolenic acid ethyl ester	C22 H38 O2	No match	Invalid mass	No results	No results	-10.66	334.284	14.166	6.72607e+06	0	2	70.6	59.3	DDA for preferred ion	6.72607e+06
FALSE		QJ4750000	C10 H8 O2	Full match	No results	Partial match	Full match	-0.09	160.052	7.395	6.73508e+06	10	0			DDA for preferred ion	6.73508e+06
FALSE			C33 H41 N2 O P	Full match	No results	No results	No match	2.13	512.297	12.515	6.74518e+06	1	0			DDA for preferred ion	6.74518e+06
FALSE		(+/-)-Coniine	C8 H17 N	Full match	No results	No results	Full match	-1.84	127.136	11.124	6.75413e+06	2	0			DDA for preferred ion	6.75413e+06
FALSE			C17 H35 N7 O3	Full match	No results	No results	No match	3.14	385.281	12.367	6.75601e+06	1	0			DDA for preferred ion	6.75601e+06
FALSE			C4 H15 Cl N10 O2	Full match	No results	No results	No results	2.15	270.107	7.776	6.76636e+06	0	0			DDA for preferred ion	6.76636e+06
FALSE		4-{5-[(4-Nitrobenzyl)sulfanyl]-1,3,4-oxadiazol-2-yl}pyridine	C14 H10 N4 O3 S	No match	Invalid mass	No results	No match	-17.82	314.042	10.219	6.77125e+06	9	3	78.2	8.9	DDA for preferred ion	6.77125e+06
FALSE			C15 H28 N2 O4	Full match	No results	No results	No results	-3.33	300.204	11.964	6.77527e+06	0	0			DDA for preferred ion	6.77527e+06
FALSE			C12 H20 N6 O3	Full match	No results	No results	No results	-1.76	296.159	10.13	6.77595e+06	0	0			DDA for preferred ion	6.77595e+06
FALSE			C18 H27 N O4	Full match	No results	No results	No results	-2.73	321.193	8.739	6.77596e+06	0	0			DDA for preferred ion	6.77596e+06
FALSE		4-morpholinobenzoic acid	C11 H13 N O3	No match	Invalid mass	No results	No match	106156	229.073	8.328	6.77673e+06	4	2	66	8.3	DDA for preferred ion	6.77673e+06
FALSE		Allyxycarb	C16 H22 N2 O2	Full match	No results	No results	Full match	-3.52	274.167	10.633	6.79356e+06	1	0			No MS2	6.79356e+06
FALSE			C13 H22 N6 O	Full match	No results	No results	No results	-1.56	278.185	9.049	6.80203e+06	0	0			DDA for preferred ion	6.80203e+06
FALSE			C35 H32 N10 S	Full match	No results	No results	No results	3.83	624.256	15.774	6.8164e+06	0	0			No MS2	6.8164e+06
FALSE				No results	No results	No results	No results		269.782	0.447	6.81934e+06	0	0			No MS2	6.81934e+06
FALSE		NP-015331	C26 H34 O6	No match	Invalid mass	No results	No results	10.65	442.24	7.829	6.82098e+06	0	2	92.5	9.6	DDA for other ion	6.82098e+06
FALSE			C23 H38 N8 O S2	Full match	No results	No results	No results	0.13	506.261	16.161	6.82323e+06	0	0			No MS2	6.82323e+06
FALSE		Ageratriol	C15 H24 O3	No match	Invalid mass	No match	No match	-71423.5	234.161	10.771	6.82791e+06	73	10	72.3	61.7	DDA for preferred ion	6.82791e+06
FALSE			C13 H24 N6 O2	Full match	No results	No results	No results	-2.1	296.195	9.709	6.83587e+06	0	0			DDA for preferred ion	6.83587e+06
FALSE			C34 H45 N2 O6 P3	Full match	No results	No results	No results	1.4	670.25	8.618	6.83973e+06	0	0			DDA for preferred ion	6.83973e+06
FALSE			C29 H24 N6 O S	Full match	No results	No results	No results	-1.14	504.173	12.096	6.84874e+06	0	0			No MS2	6.84874e+06
FALSE			C16 H36 N2 O2 P2 S	Full match	No results	No results	No match	-4.2	382.196	9.506	6.84967e+06	1	0			No MS2	6.84967e+06
FALSE			C16 H42 N9 O7 P	Full match	No results	No results	No results	-3.52	503.293	10.375	6.85161e+06	0	0			DDA for preferred ion	6.85161e+06
FALSE		NP-004020	C17 H14 O6	No match	Invalid mass	No results	No match	-57347.2	296.067	10.954	6.85358e+06	3	5	76.4	8.8	DDA for preferred ion	6.85358e+06
FALSE			C39 H81 N2 O12 P3	Full match	No results	No results	No results	0.77	862.501	13.51	6.85359e+06	0	0			No MS2	6.85359e+06
FALSE			C21 H26 N4 O	Full match	No results	No results	No results	4.32	350.212	14.843	6.88083e+06	0	0			DDA for preferred ion	6.88083e+06
FALSE			C34 H40 O10	Full match	No results	No results	No match	-1.53	608.261	13.888	6.8818e+06	1	0			No MS2	6.8818e+06
FALSE			C22 H44 N6 O2	Full match	No results	No results	No results	-2.63	424.351	16.858	6.88616e+06	0	0			DDA for preferred ion	6.88616e+06
FALSE			C28 H60 N2 O11 P2	Full match	No results	No results	No results	3.64	662.37	8.892	6.8871e+06	0	0			DDA for other ion	6.8871e+06
FALSE		NP-012534	C15 H24 O5	No match	Invalid mass	No results	No match	77353.5	306.143	10.73	6.91091e+06	2	2	66.8	57.5	DDA for preferred ion	6.91091e+06
FALSE			C39 H65 N P2	Full match	No results	No results	No results	-0.62	609.459	16.108	6.91285e+06	0	0			No MS2	6.91285e+06
FALSE			C34 H69 O10 P	Full match	No results	No results	No results	-3.77	668.46	14.976	6.91406e+06	0	0			No MS2	6.91406e+06
FALSE			C18 H33 N9 O2	Full match	No results	No results	No results	-2.19	407.275	13.969	6.91607e+06	0	0			DDA for preferred ion	6.91607e+06
FALSE			C27 H12 N4 O	Full match	No results	No results	No results	1.9	408.102	7.102	6.91718e+06	0	0			No MS2	6.91718e+06
FALSE			C37 H79 N6 P S	Full match	No results	No results	No results	3.54	670.585	15.54	6.92221e+06	0	0			No MS2	6.92221e+06
FALSE			C19 H34 N2 O7	Full match	No results	No results	No results	0.43	402.237	13.781	6.9246e+06	0	0			DDA for preferred ion	6.9246e+06
FALSE			C18 H36 N6 O3	Full match	No results	No results	No results	-2.75	384.284	11.525	6.92723e+06	0	0			DDA for preferred ion	6.92723e+06
FALSE			C19 H47 N8 O8 P	Full match	No results	No results	No results	-3.69	546.323	8.678	6.92962e+06	0	0			No MS2	6.92962e+06
FALSE			C18 H35 O4 P S	Full match	No results	No results	No match	3.2	378.201	11.821	6.93007e+06	1	0			DDA for preferred ion	6.93007e+06
FALSE			C11 H26 Cl N6 O2 P S	Full match	No results	No results	No results	3.56	372.128	10.787	6.93471e+06	0	0			DDA for preferred ion	6.93471e+06
FALSE		1-Hydroxy-2,3-dimethoxydibenz[cd,f]indol-4(5H)-one	C17 H13 N O4	Full match	No results	No results	Full match	-3.1	295.084	9.533	6.93613e+06	1	0			DDA for preferred ion	6.93613e+06
FALSE		Hippuric acid	C9 H9 N O3	Full match	No results	Partial match	Full match	-1.78	179.058	6.862	6.94183e+06	9	0			DDA for preferred ion	6.94183e+06
FALSE			C16 H19 N3 O8	Full match	No results	No results	No results	1.66	381.118	7.577	6.94441e+06	0	0			DDA for preferred ion	6.94441e+06
FALSE			C23 H49 N6 O P	Full match	No results	No results	No results	-0.5	456.37	15.885	6.94486e+06	0	0			DDA for preferred ion	6.94486e+06
FALSE			C20 H44 N2 O5	Full match	No results	No results	No results	1.5	392.326	15.755	6.94541e+06	0	0			DDA for preferred ion	6.94541e+06
FALSE		N-Tridecanoylglycine	C15 H29 N O3	Full match	No results	No results	Full match	-2.94	271.214	10.997	6.94916e+06	1	0			DDA for preferred ion	6.94916e+06
FALSE		MFCD00075988	C30 H50 O3	Full match	No results	Partial match	Full match	-4.46	458.374	16.452	6.94974e+06	15	0			DDA for preferred ion	6.94974e+06
FALSE			C31 H49 N3 O S	Full match	No results	No results	No results	4.96	511.362	16.008	6.95346e+06	0	0			No MS2	6.95346e+06
FALSE		(6E,10E)-3,7,11,15-Tetramethyl-6,10,14-hexadecatrien-1-ol	C20 H36 O	Full match	No results	No results	Full match	-3.19	292.276	15.731	6.95964e+06	1	0			No MS2	6.95964e+06
FALSE		3-[4-methyl-1-(2-methylpropanoyl)-3-oxocyclohexyl]butanoic acid	C15 H24 O4	No match	Invalid mass	No results	No results	81966.9	290.148	10.879	6.96148e+06	0	2	68.7	58	DDA for preferred ion	6.96148e+06
FALSE		1780537	C11 H20 O4	Full match	No results	No results	Full match	-2.77	216.136	10.096	6.9673e+06	2	0			No MS2	6.9673e+06
FALSE			C9 H23 N3 O4 P2	Full match	No results	No results	No match	-4.38	299.115	7.772	6.97701e+06	4	0			DDA for preferred ion	6.97701e+06
FALSE		Epiporphyroxine, O14-demethyl-N-methyl-	C20 H21 N O6	Full match	No results	No results	Full match	-2.96	371.136	8.3	6.98438e+06	1	0			DDA for preferred ion	6.98438e+06
FALSE				No results	No results	No results	No results		532.978	10.531	6.99906e+06	0	0			DDA for preferred ion	6.99906e+06
FALSE		2145	C8 H8 O2	Full match	No results	Partial match	Full match	-2.01	136.052	11.889	7.00174e+06	26	0			DDA for preferred ion	7.00174e+06
FALSE		N-octodecanoylsphinganine	C36 H73 N O3	Full match	No results	No results	Full match	-2.86	567.557	15.078	7.00185e+06	1	0			DDA for preferred ion	7.00185e+06
FALSE				No results	No results	No results	No results		446.73	9.241	7.00994e+06	0	0			DDA for preferred ion	7.00994e+06
FALSE			C27 H50 N6 O5	Full match	No results	No results	No results	-3.3	538.382	15.347	7.01437e+06	0	0			DDA for preferred ion	7.01437e+06
FALSE				No results	No results	No results	No results		405.732	16.768	7.02396e+06	0	0			DDA for preferred ion	7.02396e+06
FALSE			C22 H46 N5 O2 P	Full match	No results	No results	No results	-1.71	443.338	13.323	7.05837e+06	0	0			No MS2	7.05837e+06
FALSE			C29 H55 N7 O	Full match	No results	No results	No results	2.15	517.448	15.516	7.06238e+06	0	0			DDA for preferred ion	7.06238e+06
FALSE			C44 H80 N7 O3 P S	Full match	No results	No results	No results	1.06	817.579	16.204	7.0659e+06	0	0			DDA for preferred ion	7.0659e+06
FALSE			C26 H43 N7 O	Full match	No results	No results	No results	-3.94	469.351	16.6	7.06926e+06	0	0			DDA for preferred ion	7.06926e+06
FALSE		Fenoterol	C17 H21 N O4	Full match	No results	Partial match	Full match	-2.74	303.146	8.3	7.07385e+06	14	0			DDA for preferred ion	7.07385e+06
FALSE			C31 H57 N O2	Full match	No results	No results	No results	-3.74	475.437	15.009	7.07914e+06	0	0			DDA for preferred ion	7.07914e+06
FALSE			C15 H31 N	Full match	No results	No results	No results	-2.9	225.245	14.482	7.08306e+06	0	0			DDA for preferred ion	7.08306e+06
FALSE			C9 H22 N2 O5	Full match	No results	No results	No results	3.56	238.154	12.694	7.08574e+06	0	0			DDA for preferred ion	7.08574e+06
FALSE		IN00150	C18 H16 O6	Full match	No results	Partial match	Full match	-3.46	328.094	10.382	7.0949e+06	28	0			DDA for preferred ion	7.0949e+06
FALSE			C17 H35 N O3	Full match	No results	No results	No results	-3.1	301.261	11.883	7.09755e+06	0	0			DDA for preferred ion	7.09755e+06
FALSE			C25 H54 N2 O3 S2	Full match	No results	No results	No results	-1.65	494.357	15.178	7.10372e+06	0	0			No MS2	7.10372e+06
FALSE			C28 H58 N O5 P	Full match	No results	No results	No results	1.17	519.406	13.708	7.10562e+06	0	0			DDA for preferred ion	7.10562e+06
FALSE			C11 H27 N7 O2 S	Full match	No results	No results	No results	-4.86	321.193	7.398	7.10667e+06	0	0			DDA for preferred ion	7.10667e+06
FALSE			C39 H52 O3	Full match	No results	No results	No results	2.69	568.393	15.219	7.10785e+06	0	0			No MS2	7.10785e+06
FALSE		Salicylic acid	C7 H6 O3	Full match	No results	Not the top hit	Full match	-1.66	138.031	5.781	7.11264e+06	11	0			DDA for preferred ion	7.11264e+06
FALSE			C19 H32 N2 O4	Full match	No results	No results	No results	-3.77	352.235	10.83	7.11407e+06	0	0			DDA for preferred ion	7.11407e+06
FALSE			C45 H75 N3 P2	Full match	No results	No results	No match	3.06	719.546	14.357	7.11681e+06	11	0			No MS2	7.11681e+06
FALSE			C14 H27 Cl N4 S2	Full match	No results	No results	No match	3.54	350.138	13.453	7.11742e+06	1	0			No MS2	7.11742e+06
FALSE			C9 H4 N10 O18	Full match	No results	No results	No results	0.68	539.971	10.48	7.12495e+06	0	0			DDA for preferred ion	7.12495e+06
FALSE			C9 H21 N10 O2 P	Full match	No results	No results	No match	-3.89	332.157	0.632	7.12738e+06	1	0			DDA for preferred ion	7.12738e+06
FALSE		1792886	C22 H45 N O	Full match	No results	No results	Full match	-2.88	339.349	16.201	7.13202e+06	1	0			No MS2	7.13202e+06
FALSE		(2R,3S)-2-((R)-1-(3,5-Bis(trifluoromethyl)phenyl)ethoxy)-3-(4-fluorophenyl)morpholine	C20 H18 F7 N O2	No results	No results	No results	Full match	-2.24	437.122	12.09	7.13739e+06	1	0			DDA for preferred ion	7.13739e+06
FALSE			C19 H43 N3 O P2 S	Full match	No results	No results	No results	-4.82	423.258	11.317	7.14243e+06	0	0			DDA for preferred ion	7.14243e+06
FALSE			C28 H21 N O7	Full match	No results	No results	No results	-2.99	483.13	10.326	7.15904e+06	0	0			DDA for preferred ion	7.15904e+06
FALSE			C8 H30 Br N10 O P3	Full match	No results	No results	No match	-2.09	454.099	13.163	7.1596e+06	1	0			DDA for preferred ion	7.1596e+06
FALSE		(1S,6S)-6-Aminooctahydro-1-indolizinyl acetate	C10 H18 N2 O2	Full match	No results	No results	Full match	-1.77	198.136	8.134	7.16127e+06	1	0			No MS2	7.16127e+06
FALSE			C32 H67 N4 O9 P	Invalid mass	No results	No results	No results	-5.53	682.461	11.458	7.1682e+06	0	0			No MS2	7.1682e+06
FALSE		Valeroidine	C13 H23 N O3	Full match	No results	No results	Full match	-2.94	241.167	7.932	7.17033e+06	2	0			DDA for preferred ion	7.17033e+06
FALSE		OI1695000	C9 H16 O3	Full match	No results	Partial match	Full match	-2.23	172.11	8.635	7.17134e+06	10	0			DDA for preferred ion	7.17134e+06
FALSE				No results	No results	No results	No results		380.342	15.08	7.17905e+06	0	0			No MS2	7.17905e+06
FALSE		Dihydrojasmone	C11 H18 O	Full match	No results	No results	Full match	-3.62	166.135	8.93	7.18328e+06	10	0			DDA for preferred ion	7.18328e+06
FALSE		2444643WXK	C13 H18 O4	Full match	No results	Partial match	Full match	-1.96	238.12	9.952	7.19391e+06	3	0			DDA for preferred ion	7.19391e+06
FALSE			C28 H37 N S	Full match	No results	No results	No results	-3.36	419.263	12.926	7.20646e+06	0	0			No MS2	7.20646e+06
FALSE			C22 H45 N5 O	Full match	No results	No results	No results	-1.15	395.362	16.092	7.20695e+06	0	0			DDA for preferred ion	7.20695e+06
FALSE			C22 H42 N2 O5	Full match	No results	No match	No match	4.94	414.311	15.801	7.22323e+06	7	0			DDA for preferred ion	7.22323e+06
FALSE			C12 H29 Cl N4 O S2	Full match	No results	No results	No match	4.11	344.149	11.772	7.22508e+06	3	0			No MS2	7.22508e+06
FALSE			C7 H15 N5 O3	Full match	No results	No results	No results	0.79	217.118	0.532	7.23299e+06	0	0			DDA for other ion	7.23299e+06
FALSE			C39 H68 N O4 P3	Full match	No results	No results	No results	-1.8	707.435	13.597	7.24874e+06	0	0			No MS2	7.24874e+06
FALSE			C23 H46 N2 O3	Full match	No results	No results	No results	-3.59	398.349	14.115	7.255e+06	0	0			No MS2	7.255e+06
FALSE		Indole-3-carbidol	C9 H9 N O	Full match	No results	No results	Full match	-2.12	147.068	7.897	7.256e+06	6	0			No MS2	7.256e+06
FALSE			C15 H33 O5 P S	Full match	No results	No results	No results	4.13	356.18	8.621	7.25756e+06	0	0			DDA for preferred ion	7.25756e+06
FALSE		NP-022010	C14 H23 N O5	No results	Invalid mass	No results	No match	-63163.2	267.146	0.629	7.25781e+06	2	1	77.5	8.9	DDA for preferred ion	7.25781e+06
FALSE			C17 H40 N9 O5 P	Full match	No results	No results	No results	3.08	481.29	10.317	7.26075e+06	0	0			DDA for preferred ion	7.26075e+06
FALSE			C32 H51 N	Full match	No results	No results	No results	-3.74	449.4	13.716	7.26237e+06	0	0			No MS2	7.26237e+06
FALSE			C12 H29 N7 O5 S	Invalid mass	No results	No results	No results	-5.49	383.193	8.615	7.2643e+06	0	0			DDA for preferred ion	7.2643e+06
FALSE			C17 H34 N2 O6	Full match	No results	No results	No results	0.17	362.242	14.378	7.2651e+06	0	0			DDA for preferred ion	7.2651e+06
FALSE		exalamide	C13 H19 N O2	Full match	No results	No results	Full match	-2.03	221.141	6.95	7.2673e+06	7	0			DDA for preferred ion	7.2673e+06
FALSE		Decursin	C19 H20 O5	Full match	No results	No results	Full match	-4.41	328.13	11.503	7.2792e+06	20	0			DDA for preferred ion	7.2792e+06
FALSE			C15 H35 N9 O	Full match	No results	No results	No results	4.64	357.298	12.776	7.28957e+06	0	0			DDA for preferred ion	7.28957e+06
FALSE			C9 H26 N6 O2 P2	Full match	No results	No results	No match	-2.12	312.159	15.166	7.29117e+06	1	0			DDA for preferred ion	7.29117e+06
FALSE		3420	C13 H18 O	Full match	No results	No results	Full match	-2.76	190.135	16.714	7.30066e+06	6	0			DDA for preferred ion	7.30066e+06
FALSE			C42 H34 N6 S	Full match	No results	No results	No results	-1.19	654.256	9.466	7.30174e+06	0	0			No MS2	7.30174e+06
FALSE			C35 H74 N P3	Full match	No results	No results	No results	2.53	601.505	14.328	7.30385e+06	0	0			No MS2	7.30385e+06
FALSE			C10 H20 N2 O2 S2	Full match	No results	No results	No results	-0.52	264.096	9.074	7.30465e+06	0	0			DDA for preferred ion	7.30465e+06
FALSE		1916451	C30 H50 O	Full match	No results	Partial match	Full match	-3.67	426.385	16.933	7.31463e+06	73	0			DDA for preferred ion	7.31463e+06
FALSE			C16 H27 N2 O3 P	Full match	No results	No results	No results	-0.4	326.176	11.77	7.31565e+06	0	0			DDA for preferred ion	7.31565e+06
FALSE			C57 H70 O4 P2	Full match	No results	No results	No results	1.21	880.476	14.289	7.31586e+06	0	0			No MS2	7.31586e+06
FALSE		3-(indol-3-yl)-2-oxobutyric acid	C12 H11 N O3	Full match	No results	No results	Full match	-0.67	217.074	6.454	7.31647e+06	2	0			DDA for preferred ion	7.31647e+06
FALSE				No results	No results	No results	No results		458.372	15.403	7.31651e+06	0	0			DDA for preferred ion	7.31651e+06
FALSE			C31 H56 N2 O9	Full match	No results	No results	No results	-2.6	600.397	15.075	7.31916e+06	0	0			DDA for preferred ion	7.31916e+06
FALSE			C35 H78 Cl N10 O4 P3	Full match	No results	No results	No match	-0.34	830.511	14.576	7.32903e+06	7	0			No MS2	7.32903e+06
FALSE			C11 H15 N5 O4 S	Full match	No results	No results	No results	-2.1	313.084	1.583	7.33183e+06	0	0			DDA for preferred ion	7.33183e+06
FALSE			C24 H49 N O2 S	Full match	No results	No results	No match	-4.4	415.347	13.008	7.33345e+06	1	0			DDA for preferred ion	7.33345e+06
FALSE			C17 H33 N O9	Full match	No results	No results	No results	-2.93	395.214	10.907	7.33572e+06	0	0			DDA for preferred ion	7.33572e+06
FALSE			C9 H23 P3	Full match	No results	No results	No results	3.26	224.102	6.929	7.33582e+06	0	0			DDA for preferred ion	7.33582e+06
FALSE			C6 H15 N8 O3 P S	Full match	No results	No results	No results	-3.1	310.072	7.405	7.35929e+06	0	0			DDA for preferred ion	7.35929e+06
FALSE		ATEE	C13 H17 N O4	Full match	No results	No results	Full match	-2.75	251.115	6.414	7.35956e+06	1	0			DDA for preferred ion	7.35956e+06
FALSE			C7 H12 N2 O	Full match	No results	No results	No results	-2	140.095	5.825	7.36235e+06	0	0			DDA for preferred ion	7.36235e+06
FALSE		Fuberidazole	C11 H8 N2 O	Full match	No results	Invalid mass	Full match	-2.16	184.063	9.704	7.36966e+06	1	0			DDA for preferred ion	7.36966e+06
FALSE			C19 H29 N4 O2 P S	Full match	No results	No results	No match	-2.67	408.174	0.622	7.37236e+06	1	0			DDA for preferred ion	7.37236e+06
FALSE			C12 H12 N O3 P S	Full match	No results	No results	No results	-2.63	281.027	6.117	7.37429e+06	0	0			DDA for preferred ion	7.37429e+06
FALSE		2,5-Dimethyl-4-ethoxy-3(2H)-furanone	C8 H12 O3	Full match	No results	No results	Full match	-0.58	156.079	6.642	7.37635e+06	2	0			DDA for preferred ion	7.37635e+06
FALSE			C39 H73 N3 O P2 S	Full match	No results	No results	No results	-0.67	693.494	14.139	7.38144e+06	0	0			No MS2	7.38144e+06
FALSE			C14 H12 N2 O5	Full match	No results	Invalid mass	No results	-2.72	288.074	7.136	7.38349e+06	0	0			DDA for preferred ion	7.38349e+06
FALSE			C32 H59 N7 O5	Full match	No results	No results	No results	0.66	621.458	13.146	7.38395e+06	0	0			DDA for preferred ion	7.38395e+06
FALSE			C39 H35 N2 O2 P	Full match	No results	No results	No results	2.71	594.245	14.834	7.38641e+06	0	0			No MS2	7.38641e+06
FALSE			C5 H18 N7 O13 P	Full match	No results	No results	No results	0.31	415.07	12.091	7.38906e+06	0	0			DDA for preferred ion	7.38906e+06
FALSE			C4 H4 N8 O	Full match	No results	No results	No results	-0.39	180.051	1.915	7.41544e+06	0	0			DDA for preferred ion	7.41544e+06
FALSE			C26 H48 O5 P2	Full match	No results	No results	No results	1.04	502.298	8.668	7.41782e+06	0	0			No MS2	7.41782e+06
FALSE		3-hydroxydodecanoylcarnitine	C19 H37 N O5	Full match	No results	No results	Full match	-4.09	359.266	11.174	7.42236e+06	2	0			DDA for preferred ion	7.42236e+06
FALSE		(2R,5R,6R)-3-[(1E,3E)-hepta-1,3-dien-1-yl]-5,6-dihydroxy-2-(hydroxymethyl)cyclohexan-1-one	C14 H22 O4	No match	Invalid mass	No match	No match	86488.4	276.133	9.056	7.4226e+06	2	3	78.1	8.9	DDA for preferred ion	7.4226e+06
FALSE			C15 H28 N2 O4	Full match	No results	No results	No results	1.95	300.205	12.959	7.42397e+06	0	0			No MS2	7.42397e+06
FALSE			C21 H28 N2 O4	Full match	No results	No results	No results	-0.23	372.205	9.169	7.42549e+06	0	0			DDA for preferred ion	7.42549e+06
FALSE			C28 H25 N2 O2 P	Full match	No results	No results	No results	-2.5	452.164	8.354	7.45097e+06	0	0			DDA for preferred ion	7.45097e+06
FALSE			C19 H47 N8 O8 P	Full match	No results	No results	No results	-3.63	546.323	8.839	7.49014e+06	0	0			No MS2	7.49014e+06
FALSE			C16 H37 N7 O2	Full match	No results	No results	No results	4.55	359.303	12.096	7.4902e+06	0	0			DDA for preferred ion	7.4902e+06
FALSE		(2R)-2-[(5Z,8Z,11Z,14Z,17Z)-5,8,11,14,17-Icosapentaenoyloxy]-3-(tetradecanoyloxy)propyl 2-(trimethylammonio)ethyl phosphate	C42 H74 N O8 P	Full match	No results	No results	Full match	4.28	751.518	16.104	7.49442e+06	34	0			No MS2	7.49442e+06
FALSE		3-methyl-5-oxo-5-(4-toluidino)pentanoic acid	C13 H17 N O3	No match	Invalid mass	No results	No match	-76602.9	217.11	7.272	7.49529e+06	6	2	75.7	8.8	DDA for preferred ion	7.49529e+06
FALSE			C9 H15 N O5	Full match	No results	No results	No results	-1.64	217.095	0.546	7.50349e+06	0	0			DDA for preferred ion	7.50349e+06
FALSE			C33 H44 N4 O6 P2 S	Full match	No results	No results	No results	0.05	686.246	7.757	7.52083e+06	0	0			DDA for preferred ion	7.52083e+06
FALSE			C8 H6	Full match	No results	No results	No results	1.97	102.047	7.048	7.52101e+06	0	0			DDA for preferred ion	7.52101e+06
FALSE		2389	C9 H16 O	Full match	No results	Partial match	Full match	-2.37	140.12	8.806	7.52755e+06	27	0			DDA for preferred ion	7.52755e+06
FALSE			C14 H25 P S	Full match	No results	No results	No match	0.03	256.141	7.929	7.53076e+06	1	0			DDA for preferred ion	7.53076e+06
FALSE		MFCD00083068	C27 H52 O4	Full match	No results	No results	Full match	-3.41	440.385	15.591	7.53313e+06	3	0			DDA for preferred ion	7.53313e+06
FALSE			C26 H56 N3 O7 P3	Full match	No results	No results	No results	4.67	615.336	14.179	7.53349e+06	0	0			DDA for preferred ion	7.53349e+06
FALSE		NP-022512	C13 H19 N O	Full match	Full match	No results	Partial match	-2.95	205.146	10.411	7.53909e+06	3	1	72.7	43.3	DDA for preferred ion	7.53909e+06
FALSE				No results	No results	No results	No results		316.783	13.511	7.55119e+06	0	0			DDA for preferred ion	7.55119e+06
FALSE			C22 H47 N10 O2 P	Full match	No results	No results	No results	-1.07	514.362	13.267	7.55543e+06	0	0			DDA for preferred ion	7.55543e+06
FALSE			C25 H49 Cl O S	Full match	No results	No results	No results	1.55	432.32	16.529	7.55748e+06	0	0			DDA for preferred ion	7.55748e+06
FALSE		Methylene blue	C16 H17 N3 S	No match	Invalid mass	No results	No results	-14.81	283.11	9.687	7.5649e+06	0	4	96.9	9.8	DDA for preferred ion	7.5649e+06
FALSE			C7 H9 N O3 S	Full match	No results	No results	No results	-1.02	187.03	4.144	7.57401e+06	0	0			DDA for preferred ion	7.57401e+06
FALSE			C10 H14 N6 O	Full match	No results	No results	No match	-1.88	234.122	11.905	7.57591e+06	1	0			DDA for preferred ion	7.57591e+06
FALSE			C15 H32 N8 O3	Full match	No results	No results	No results	1.68	372.26	15.962	7.57596e+06	0	0			No MS2	7.57596e+06
FALSE			C17 H16 Cl N3 O7	Full match	No results	No results	No results	-3.81	409.066	8.139	7.57631e+06	0	0			DDA for preferred ion	7.57631e+06
FALSE			C9 H13 N3 O3 P2 S2	Full match	No results	No results	No results	0.99	336.988	6.113	7.58065e+06	0	0			DDA for preferred ion	7.58065e+06
FALSE			C19 H21 N O6	Full match	No results	No results	No results	-2.29	359.136	8.649	7.5819e+06	0	0			DDA for preferred ion	7.5819e+06
FALSE			C25 H55 O5 P3	Full match	No results	No results	No results	-2.11	528.325	11.507	7.58624e+06	0	0			No MS2	7.58624e+06
FALSE		7-Ethoxyresorufin	C14 H11 N O3	Full match	No results	No results	Full match	-2.82	241.073	9.884	7.58798e+06	6	0			DDA for preferred ion	7.58798e+06
FALSE		Cinnamic acid	C9 H8 O2	Full match	No results	Full match	Full match	-2.77	148.052	13.673	7.59416e+06	15	0			DDA for preferred ion	7.59416e+06
FALSE			C42 H31 N4 P	Full match	No results	No results	No results	0.97	622.229	10.203	7.59806e+06	0	0			No MS2	7.59806e+06
FALSE			C8 H21 N10 O3 P	Full match	No results	No results	No results	-3.87	336.152	0.627	7.61654e+06	0	0			DDA for preferred ion	7.61654e+06
FALSE				No results	No results	No results	No results		503.344	13.049	7.61715e+06	0	0			No MS2	7.61715e+06
FALSE		2-(2-Carboxyethyl)-4-methyl-5-pentyl-3-furoic acid	C14 H20 O5	Full match	No results	No results	Full match	-2.9	268.13	7.504	7.63008e+06	2	0			DDA for preferred ion	7.63008e+06
FALSE			C11 H25 Cl N8 O4	Full match	No results	No results	No match	1.88	368.169	11.762	7.63636e+06	1	0			DDA for preferred ion	7.63636e+06
FALSE		KCO 1	C17 H19 N O2	Full match	No results	No results	Full match	-3.03	269.141	6.383	7.64183e+06	4	0			DDA for preferred ion	7.64183e+06
FALSE		4,8,12-trimethyltrideca 1,3,7,11-tetraene	C16 H26	Full match	No results	No results	Full match	-3.16	218.203	13.502	7.64716e+06	4	0			DDA for preferred ion	7.64716e+06
FALSE			C35 H36 N6 O4 P2	Full match	No results	No results	No results	-0.98	666.227	9.467	7.66443e+06	0	0			DDA for preferred ion	7.66443e+06
FALSE		Spiroxamine	C18 H35 N O2	Full match	No results	No results	Full match	-2.9	297.266	14.022	7.67076e+06	5	0			DDA for preferred ion	7.67076e+06
FALSE		N-Acetyl-L-phenylalanine	C11 H13 N O3	Full match	No results	No results	Full match	-1.78	207.089	6.374	7.68812e+06	10	0			DDA for preferred ion	7.68812e+06
FALSE			C20 H17 N	Full match	No results	No results	No match	-3.51	271.135	8.64	7.70078e+06	1	0			No MS2	7.70078e+06
FALSE			C8 H22 N8 O3 P2	Full match	No results	No match	No match	2.98	340.13	9.274	7.7083e+06	36	0			DDA for preferred ion	7.7083e+06
FALSE			C15 H30 N2 O	Full match	No results	No results	No results	-4.81	254.235	14.162	7.71753e+06	0	0			No MS2	7.71753e+06
FALSE		(2E,4E,16Z)-1-(1-Piperidinyl)-2,4,16-icosatrien-1-one	C25 H43 N O	Full match	No results	No results	Full match	-2.79	373.333	16.112	7.72755e+06	1	0			DDA for preferred ion	7.72755e+06
FALSE			C13 H28 N O4 P S2	Full match	No results	No results	No match	0.17	357.12	9.227	7.72768e+06	1	0			DDA for preferred ion	7.72768e+06
FALSE			C28 H29 N O7	Full match	No results	No results	No results	-3.7	491.193	8.592	7.7409e+06	0	0			DDA for preferred ion	7.7409e+06
FALSE		5-hydroxy-6,7-dimethoxy-2-phenyl-4H-chromen-4-one	C17 H14 O5	Full match	Full match	No results	Partial match	-3.17	298.083	10.39	7.74336e+06	20	6	88	9.4	DDA for preferred ion	7.74336e+06
FALSE			C45 H71 N O4	Full match	No results	No results	No match	-4.59	689.535	14.904	7.74978e+06	6	0			No MS2	7.74978e+06
FALSE		1-methyl-3,5-di(1-naphthylmethylidene)piperidin-4-one	C28 H23 N O	No match	Invalid mass	No results	No results	-267364	285.126	9.381	7.75222e+06	0	1	64.3	38.6	DDA for preferred ion	7.75222e+06
FALSE			C13 H26 N2 O S2	Full match	No results	No results	No results	-0.16	290.149	12.319	7.75568e+06	0	0			No MS2	7.75568e+06
FALSE			C11 H14 O18 P2	Full match	No results	No results	No results	-0.07	495.966	10.372	7.76168e+06	0	0			DDA for preferred ion	7.76168e+06
FALSE		methyl 3,5-ditert-butyl-4-hydroxybenzoate	C16 H24 O3	Full match	No results	No results	Full match	-2.82	264.172	10.891	7.7622e+06	4	0			DDA for preferred ion	7.7622e+06
FALSE		AH 7959	C19 H26 Cl2 N2 O	No match	Full match	No results	Partial match	3.68	368.144	8.415	7.77062e+06	2	5	77	8.8	DDA for preferred ion	7.77062e+06
FALSE			C31 H34 N10 O5	Full match	No results	No results	No match	-0.02	626.271	13.01	7.7711e+06	1	0			DDA for preferred ion	7.7711e+06
FALSE		Estra-1,3,5(10)-trien-3-ol	C18 H24 O	Full match	No results	No results	Full match	-3.89	256.182	12.187	7.77678e+06	2	0			DDA for preferred ion	7.77678e+06
FALSE			C26 H42 N2 O4	Full match	No results	No results	No results	0.58	446.315	16.081	7.79773e+06	0	0			DDA for preferred ion	7.79773e+06
FALSE		(3-Hydroxy-2-oxo-2,3-dihydro-1H-indol-3-yl)acetonitrile	C10 H8 N2 O2	Full match	No results	No results	Full match	-2.42	188.058	7.077	7.79889e+06	1	0			DDA for preferred ion	7.79889e+06
FALSE			C16 H31 N O	Full match	No results	No results	No results	-3.22	253.24	14.348	7.80942e+06	0	0			DDA for other ion	7.80942e+06
FALSE			C26 H31 N6 O4 P	Full match	No results	No results	No results	-3	522.213	12.81	7.81069e+06	0	0			DDA for preferred ion	7.81069e+06
FALSE			C27 H47 O2 P S	Full match	No results	No results	No match	1.87	466.304	14.481	7.81508e+06	1	0			No MS2	7.81508e+06
FALSE			C13 H35 N6 O3 P	Full match	No results	No results	No results	-0.99	354.25	12.496	7.82523e+06	0	0			DDA for preferred ion	7.82523e+06
FALSE			C33 H63 N4 O5 P	Full match	No results	No results	No results	-2.74	626.452	15.795	7.82549e+06	0	0			DDA for preferred ion	7.82549e+06
FALSE		Streptozotocin	C8 H15 N3 O7	No results	No results	No results	Full match	-2.68	265.09	0.579	7.82635e+06	1	0			DDA for preferred ion	7.82635e+06
FALSE		Hexylresorcinol	C12 H18 O2	Full match	No results	No results	Full match	-2.6	194.13	13.495	7.82895e+06	21	0			DDA for preferred ion	7.82895e+06
FALSE			C17 H28 N6 O5	Full match	No results	No results	No match	-2.24	396.211	8.838	7.83127e+06	1	0			DDA for preferred ion	7.83127e+06
FALSE		6'-oxoparomamine	C12 H23 N3 O7	No results	No results	Full match	Full match	-2.72	321.153	0.616	7.83153e+06	1	0			DDA for preferred ion	7.83153e+06
FALSE			C12 H20 N6 O5	Full match	No results	No results	No results	-2.31	328.149	8.758	7.8344e+06	0	0			DDA for preferred ion	7.8344e+06
FALSE		Asarone	C12 H16 O3	Full match	No results	No results	Full match	-1.92	208.11	10.984	7.83779e+06	25	0			DDA for preferred ion	7.83779e+06
FALSE		Naratriptan	C17 H25 N3 O2 S	Not the top hit	Full match	No results	Full match	-1.5	335.166	10.29	7.83901e+06	2	2	79.2	9	DDA for preferred ion	7.83901e+06
FALSE		Arachidonoyl Serinol	C23 H39 N O3	No results	No results	No results	Full match	-3.9	377.292	14.307	7.83932e+06	3	0			DDA for preferred ion	7.83932e+06
FALSE			C31 H61 N7 O3	Full match	No results	No results	No results	-3.2	579.482	16.542	7.86157e+06	0	0			DDA for preferred ion	7.86157e+06
FALSE			C13 H21 Cl N6 O7 S	Full match	No results	No results	No results	2.07	440.089	6.684	7.88732e+06	0	0			DDA for preferred ion	7.88732e+06
FALSE			C17 H26 N6 O6	Full match	No results	No results	No match	-2.36	410.19	7.529	7.88829e+06	3	0			DDA for preferred ion	7.88829e+06
FALSE			C26 H44 N2 O4	Full match	No results	No results	No results	-1.46	448.329	13.782	7.88869e+06	0	0			No MS2	7.88869e+06
FALSE		1-Methyl-2,3,4,9-tetrahydro-1H-beta-carboline-1,3-dicarboxylic acid	C14 H14 N2 O4	Full match	No results	No results	Full match	-2.91	274.095	7.25	7.89148e+06	1	0			DDA for preferred ion	7.89148e+06
FALSE			C17 H33 N7 O2	Full match	No results	No results	No match	3.01	367.271	11.671	7.90315e+06	1	0			DDA for preferred ion	7.90315e+06
FALSE		Moxisylyte	C16 H25 N O3	Full match	No results	No results	Full match	-1.7	279.183	6.613	7.90501e+06	6	0			DDA for preferred ion	7.90501e+06
FALSE			C6 H12 N8 O4	Full match	No results	No results	No results	3.78	260.099	10.869	7.90963e+06	0	0			DDA for preferred ion	7.90963e+06
FALSE		1-heptadecanoyl-sn-glycero-3-phosphocholine	C25 H52 N O7 P	Full match	No results	No results	Full match	-3.86	509.346	14.574	7.91893e+06	3	0			DDA for preferred ion	7.91893e+06
FALSE		QJ4750000	C10 H8 O2	Full match	No results	Partial match	Full match	-3.23	160.052	13.194	7.9212e+06	10	0			No MS2	7.9212e+06
FALSE			C41 H40 N2 O3 P2	Full match	No results	No results	No results	-1.31	670.251	9.662	7.92836e+06	0	0			No MS2	7.92836e+06
FALSE			C13 H39 N9 P2	Full match	No results	No results	No results	2.59	383.281	12.085	7.94041e+06	0	0			No MS2	7.94041e+06
FALSE			C31 H61 N9 O5 P2	Full match	No results	No results	No results	-4.93	701.424	14.742	7.94182e+06	0	0			DDA for preferred ion	7.94182e+06
FALSE			C19 H28 N6 O4	Full match	No results	No results	No results	-2.62	404.216	12.696	7.94196e+06	0	0			DDA for preferred ion	7.94196e+06
FALSE		(2R)-1-(5-hydroxy-3-methylpentyl)-2,5,5,8a-tetramethyl-decahydronaphthalen-2-ol	C20 H38 O2	No match	Invalid mass	No results	No match	-58048.2	292.276	12.276	7.94788e+06	1	2	71.2	25.1	DDA for preferred ion	7.94788e+06
FALSE			C14 H33 Cl N4 O3 S2	Full match	No results	No results	No results	3.17	404.17	14.085	7.97721e+06	0	0			DDA for preferred ion	7.97721e+06
FALSE			C13 H26 N2 O	Full match	No results	No results	No results	-3.9	226.204	13.451	7.99115e+06	0	0			DDA for preferred ion	7.99115e+06
FALSE		909531	C12 H10 N2 O	Full match	No results	No results	Full match	-1.37	198.079	6.659	7.99374e+06	8	0			DDA for preferred ion	7.99374e+06
FALSE		Methyl undec-10-enoate	C12 H22 O2	Full match	No results	No results	Full match	-3.65	198.161	15.542	7.99642e+06	33	0			No MS2	7.99642e+06
FALSE			C22 H47 P3	Full match	No results	No results	No results	-0.63	404.289	15.318	8.00117e+06	0	0			No MS2	8.00117e+06
FALSE			C18 H39 N6 O6 P	Full match	No results	No results	No results	2.15	466.268	16.624	8.00653e+06	0	0			DDA for preferred ion	8.00653e+06
FALSE			C28 H36 S	Full match	No results	No results	No results	-2.87	404.253	13.405	8.01971e+06	0	0			DDA for preferred ion	8.01971e+06
FALSE			C24 H53 N6 O P3	Full match	No results	No results	No results	4.19	534.352	15.316	8.0374e+06	0	0			DDA for preferred ion	8.0374e+06
FALSE			C17 H36 N4 O6	Full match	No results	No results	No results	0.05	392.264	13.381	8.04287e+06	0	0			DDA for preferred ion	8.04287e+06
FALSE		NP-013285	C19 H36 O10	No match	Invalid mass	No results	No results	51813	446.212	10.401	8.04558e+06	0	3	73.4	8.7	DDA for preferred ion	8.04558e+06
FALSE			C5 H13 N4 P	Full match	No results	No results	No match	4.31	160.088	7.931	8.04577e+06	3	0			DDA for preferred ion	8.04577e+06
FALSE			C31 H48 N2 O4 S	Full match	No results	No results	No results	3.71	544.336	15.453	8.04927e+06	0	0			DDA for preferred ion	8.04927e+06
FALSE			C17 H27 Cl2 N2 P S	Full match	No results	No results	No results	0.56	392.101	14.5	8.05068e+06	0	0			No MS2	8.05068e+06
FALSE			C18 H34 N2 O8	Full match	No results	No results	No results	-3.14	406.23	6.989	8.05815e+06	0	0			DDA for preferred ion	8.05815e+06
FALSE		(2E)-2-[(4Z)-5-(Methylsulfinyl)-4-penten-2-yn-1-ylidene]-1,6-dioxaspiro[4.4]non-3-ene	C13 H14 O3 S	Full match	No results	No results	Full match	-3.12	250.066	9.756	8.05954e+06	1	0			DDA for preferred ion	8.05954e+06
FALSE			C36 H56 N2 O4 S	Full match	No results	No results	No results	3.63	612.398	14.968	8.06284e+06	0	0			DDA for preferred ion	8.06284e+06
FALSE			C7 H8 O6 S	Full match	No results	No results	No results	0.73	220.004	8.042	8.09462e+06	0	0			DDA for preferred ion	8.09462e+06
FALSE		Butylparaben	C11 H14 O3	Full match	No results	No results	Full match	-2.95	194.094	13.67	8.10037e+06	39	0			DDA for preferred ion	8.10037e+06
FALSE			C45 H67 N3 O2 S	Full match	No results	No results	No match	2.84	713.497	16.749	8.10143e+06	22	0			DDA for preferred ion	8.10143e+06
FALSE				No results	No results	No results	No results		554.165	15.416	8.11644e+06	0	0			No MS2	8.11644e+06
FALSE		6-anilino-1,3-dimethyl-1,2,3,4-tetrahydropyrimidine-2,4-dione	C12 H13 N3 O2	No match	Invalid mass	No results	No results	14.7	231.104	12.352	8.11855e+06	0	5	91	9.6	DDA for preferred ion	8.11855e+06
FALSE			C15 H32 N2 O8	Full match	No results	No results	No results	0.59	368.216	9.557	8.12053e+06	0	0			No MS2	8.12053e+06
FALSE		N-Acetyl-Trp-OH	C13 H14 N2 O3	Full match	No results	Partial match	Full match	-1.89	246.1	7.849	8.13428e+06	6	0			DDA for preferred ion	8.13428e+06
FALSE			C13 H18 N2 O P2 S	Full match	No results	No match	No match	2.45	312.062	12.121	8.13446e+06	14	0			DDA for preferred ion	8.13446e+06
FALSE			C9 H29 N8 O7 P	Full match	No results	No results	No results	0.24	392.19	14.848	8.1359e+06	0	0			DDA for preferred ion	8.1359e+06
FALSE			C13 H28 N2 O4 S2	Full match	No results	No results	No match	0.23	340.149	7.343	8.14028e+06	1	0			DDA for preferred ion	8.14028e+06
FALSE			C12 H29 O11 P3	Full match	No results	No results	No match	-2.48	442.091	7.473	8.14647e+06	5	0			No MS2	8.14647e+06
FALSE			C22 H34 S	Full match	No results	No results	No match	3.77	330.239	11.419	8.1515e+06	7	0			DDA for preferred ion	8.1515e+06
FALSE		adrenaline	C9 H13 N O3	Full match	No results	No results	Full match	-1.43	183.089	7.294	8.17115e+06	9	0			DDA for preferred ion	8.17115e+06
FALSE			C27 H54 N2 O4	Full match	No results	No results	No results	-0.03	470.408	17.18	8.17693e+06	0	0			DDA for preferred ion	8.17693e+06
FALSE			C42 H84 N O8 P3	Full match	No results	No results	No results	0.47	823.541	15.155	8.17863e+06	0	0			No MS2	8.17863e+06
FALSE				No results	No results	No results	No results		397.297	14.126	8.18775e+06	0	0			No MS2	8.18775e+06
FALSE				No results	No results	No results	No results		262.091	0.5	8.19027e+06	0	0			No MS2	8.19027e+06
FALSE		(1S,4aS,7aR)-7-methyl-1-{[(2S,3R,4S,5S,6R)-3,4,5-trihydroxy-6-(hydroxymethyl)oxan-2-yl]oxy}-4a-{[(2S,3R,4R,5R,6S)-3,4,5-trihydroxy-6-methyloxan-2-yl]oxy}-1H,4aH,5H,7aH-cyclopenta[c]pyran-5-one	C21 H30 O13	No match	Invalid mass	No results	No results	44842.9	512.149	7.069	8.19276e+06	0	3	92.6	9.6	DDA for preferred ion	8.19276e+06
FALSE		2-(Diethoxymethyl)furan	C9 H14 O3	Full match	No results	No results	Full match	-2.74	170.094	8.04	8.19563e+06	3	0			DDA for preferred ion	8.19563e+06
FALSE		3a,6,6,9a-tetramethylperhydronaphtho[2,1-b]furan	C16 H28 O	Full match	No results	No results	Full match	-3.4	236.213	13.443	8.19695e+06	3	0			DDA for preferred ion	8.19695e+06
FALSE		(1S,2S,8aR)-1-[(3Z)-5-hydroxy-3-methylpent-3-en-1-yl]-2,5,5,8a-tetramethyl-decahydronaphthalen-2-ol	C20 H36 O2	No match	Invalid mass	No results	No match	-58427.7	290.26	12.009	8.2155e+06	34	2	67.4	39.2	DDA for preferred ion	8.2155e+06
FALSE			C18 H45 N9 O2 S	Full match	No results	No results	No results	3.58	451.343	13.08	8.21977e+06	0	0			DDA for preferred ion	8.21977e+06
FALSE		Luteolin	C15 H10 O6	Full match	Full match	Partial match	Partial match	-2.96	286.047	10.535	8.24557e+06	35	21	89.7	9.5	DDA for preferred ion	8.24557e+06
FALSE			C12 H20 N10 O4 S	Full match	No results	No results	No results	1.66	400.14	10.867	8.25434e+06	0	0			DDA for preferred ion	8.25434e+06
FALSE			C28 H52 N2 O9	Full match	No results	No results	No results	-0.63	560.367	15.24	8.26674e+06	0	0			No MS2	8.26674e+06
FALSE			C26 H47 N10 O4 P	Full match	No results	No results	No results	-1.47	594.351	13.137	8.27245e+06	0	0			No MS2	8.27245e+06
FALSE		arg-leu	C12 H25 N5 O3	Full match	No results	No results	Full match	-1.14	287.195	0.628	8.27962e+06	4	0			DDA for preferred ion	8.27962e+06
FALSE			C22 H27 N O7	Full match	No results	No results	No results	-3.06	417.177	6.62	8.28039e+06	0	0			DDA for preferred ion	8.28039e+06
FALSE		Traumatin	C12 H20 O3	Full match	No results	Full match	Full match	-3.13	212.141	12.193	8.28876e+06	8	0			DDA for preferred ion	8.28876e+06
FALSE		2-Naphthylamine	C10 H9 N	Full match	Full match	No results	Full match	-1.46	143.073	8.169	8.28981e+06	7	2	64.9	23.9	DDA for preferred ion	8.28981e+06
FALSE			C37 H67 N O2	Full match	No results	No results	No results	-3.58	557.515	14.919	8.29861e+06	0	0			DDA for preferred ion	8.29861e+06
FALSE			C29 H31 N O8	Full match	No results	No results	No results	-2.86	521.203	9.733	8.30026e+06	0	0			No MS2	8.30026e+06
FALSE			C11 H19 N3 O5	Full match	No results	No results	No results	-3.38	273.132	0.401	8.30085e+06	0	0			DDA for preferred ion	8.30085e+06
FALSE			C11 H28 N4 O6	Full match	No results	No results	No results	1.27	312.201	8.31	8.3055e+06	0	0			DDA for preferred ion	8.3055e+06
FALSE			C36 H82 N10 O16 P2	Full match	No results	No results	No results	-0.43	972.538	15.344	8.30598e+06	0	0			No MS2	8.30598e+06
FALSE			C16 H24 N6 O7	Full match	No results	No results	No match	-1.79	412.17	7.355	8.33266e+06	1	0			DDA for preferred ion	8.33266e+06
FALSE			C30 H35 N O4 S2	Full match	No results	No results	No results	-4.81	537.198	8.99	8.34288e+06	0	0			DDA for preferred ion	8.34288e+06
FALSE			C6 H15 N6 O2 P	Full match	No results	No results	No match	1.45	234.1	0.627	8.3457e+06	3	0			DDA for preferred ion	8.3457e+06
FALSE			C10 H17 N7 O2 S	Full match	No results	No results	No match	-4.6	299.115	6.511	8.36233e+06	4	0			DDA for preferred ion	8.36233e+06
FALSE			C44 H78 Cl O9 P S	Full match	No results	No results	No results	-0.33	848.479	15.865	8.36424e+06	0	0			No MS2	8.36424e+06
FALSE			C13 H20 N2 P2 S	Full match	No results	No results	No match	2.63	298.083	11.099	8.3748e+06	20	0			No MS2	8.3748e+06
FALSE				No results	No results	No results	No results		488.618	10.318	8.38201e+06	0	0			DDA for preferred ion	8.38201e+06
FALSE		Testosterone decanoate	C29 H46 O3	No match	Invalid mass	No results	No results	-9.34	442.341	14.244	8.39354e+06	0	1	72.6	8.6	DDA for preferred ion	8.39354e+06
FALSE			C14 H32 N2 O3 S2	Full match	No results	No results	No results	-0.61	340.185	8.051	8.39381e+06	0	0			DDA for preferred ion	8.39381e+06
FALSE		(+)-Alantolactone	C15 H20 O2	Full match	No results	No results	Full match	-2.22	232.146	12.637	8.40598e+06	40	0			No MS2	8.40598e+06
FALSE		methyl 3,5-ditert-butyl-4-hydroxybenzoate	C16 H24 O3	Full match	No results	No results	Full match	-2.82	264.172	8.053	8.41067e+06	4	0			DDA for preferred ion	8.41067e+06
FALSE			C28 H46 N6 O	Full match	No results	No results	No results	-2.85	482.372	13.876	8.4142e+06	0	0			DDA for preferred ion	8.4142e+06
FALSE		Olean-18-en-3-yl (2E)-3-phenylacrylate	C39 H56 O2	Full match	No results	No results	Full match	0.65	556.428	16.798	8.41664e+06	1	0			DDA for preferred ion	8.41664e+06
FALSE				No results	No results	No results	No results		195.849	0.441	8.41742e+06	0	0			No MS2	8.41742e+06
FALSE			C30 H59 N2 O2 P S	Full match	No results	No results	No results	0.91	542.404	16.378	8.42039e+06	0	0			DDA for preferred ion	8.42039e+06
FALSE			C12 H27 N10 O2 P S2	Full match	No results	No results	No match	-1.56	438.149	7.208	8.426e+06	1	0			DDA for preferred ion	8.426e+06
FALSE		CETABEN	C23 H39 N O2	Full match	No results	No results	Full match	-3.37	361.297	12.316	8.43037e+06	1	0			DDA for preferred ion	8.43037e+06
FALSE			C20 H18 N2 O S	Full match	No results	No results	No results	3.7	334.115	0.631	8.44473e+06	0	0			No MS2	8.44473e+06
FALSE		Allyl 2-(1H-benzimidazol-2-yl)-2-cyano-N-phenylethanimidothioate	C19 H16 N4 S	No match	Invalid mass	No results	No match	-6.5	332.107	4.463	8.44868e+06	1	2	69.5	8.5	DDA for preferred ion	8.44868e+06
FALSE		N-4-hydroxyphenylacetylglutamic acid	C13 H15 N O6	Full match	No results	No results	Full match	-2.66	281.089	6.947	8.46202e+06	2	0			DDA for preferred ion	8.46202e+06
FALSE			C H2 Cl3 N4 P3 S3	Full match	No results	No results	No results	-0.95	363.772	0.435	8.4643e+06	0	0			No MS2	8.4643e+06
FALSE			C21 H38 N2 O	Full match	No results	No results	No results	-2	334.298	14.652	8.46738e+06	0	0			No MS2	8.46738e+06
FALSE			C26 H41 N O5	Full match	No results	No results	No results	-3.33	447.297	10.323	8.47334e+06	0	0			DDA for preferred ion	8.47334e+06
FALSE			C13 H26 N4 O2	Full match	No results	No results	No results	-2.63	270.205	11.465	8.48411e+06	0	0			DDA for other ion	8.48411e+06
FALSE		Koenigine	C19 H19 N O3	Full match	No results	No results	Full match	-4.11	309.135	11.299	8.48807e+06	1	0			DDA for preferred ion	8.48807e+06
FALSE			C26 H49 N O8	Full match	No results	No results	No results	-3.95	503.344	12.796	8.49174e+06	0	0			No MS2	8.49174e+06
FALSE			C31 H38 N4 O10	Full match	No results	No results	No results	3.19	626.261	9.492	8.4924e+06	0	0			DDA for preferred ion	8.4924e+06
FALSE			C17 H35 Cl N8 O3 S2	Full match	No results	No results	No results	-1.82	498.195	9.976	8.52235e+06	0	0			No MS2	8.52235e+06
FALSE			C38 H53 N3 O2	Full match	No results	No results	No results	-1.42	583.413	15.985	8.53148e+06	0	0			No MS2	8.53148e+06
FALSE			C5 H14 N9 O P	Full match	No results	No match	No match	-3.5	247.105	6.293	8.53654e+06	4	0			DDA for preferred ion	8.53654e+06
FALSE			C8 H16 N5 O4 P	Full match	No results	No results	No results	1.28	277.094	9.112	8.53851e+06	0	0			DDA for preferred ion	8.53851e+06
FALSE			C52 H81 N4 O10 P	Full match	No results	No results	No results	0.18	952.569	15.998	8.54448e+06	0	0			DDA for preferred ion	8.54448e+06
FALSE			C14 H24 N2 O4 P2 S	Full match	No results	No results	No results	-4.39	378.092	7.68	8.55484e+06	0	0			DDA for preferred ion	8.55484e+06
FALSE			C10 H7 N2 O18 P	Full match	No results	No results	No results	-1.45	473.942	10.261	8.55551e+06	0	0			DDA for preferred ion	8.55551e+06
FALSE				No results	No results	No results	No results		447.369	16.546	8.55666e+06	0	0			DDA for preferred ion	8.55666e+06
FALSE			C7 H4 O	Full match	No results	No results	No results	1.92	104.026	7.208	8.5594e+06	0	0			DDA for preferred ion	8.5594e+06
FALSE			C9 H26 N6 O3 S	Full match	No results	No results	No match	-4.03	298.178	13.686	8.56222e+06	1	0			DDA for preferred ion	8.56222e+06
FALSE				No results	No results	No results	No results		522.375	14.703	8.56389e+06	0	0			DDA for preferred ion	8.56389e+06
FALSE		8Z,11Z,14Z-Eicosatrienoic acid	C20 H34 O2	No match	Invalid mass	No results	No results	-11.07	306.252	13.72	8.56651e+06	0	4	69.3	58.2	DDA for preferred ion	8.56651e+06
FALSE		Palmitoyl Serinol	C19 H39 N O3	Full match	No results	No results	Full match	-4.38	329.292	12.887	8.57715e+06	2	0			DDA for preferred ion	8.57715e+06
FALSE			C36 H56 N10 O11 P2	Full match	No results	No results	No results	0.7	866.361	12.097	8.57783e+06	0	0			No MS2	8.57783e+06
FALSE			C13 H22 N6 O3	Full match	No results	No results	No results	-3.04	310.174	11.183	8.58402e+06	0	0			DDA for preferred ion	8.58402e+06
FALSE			C23 H36 O	Full match	No results	No results	No results	-3.31	328.276	14.138	8.58874e+06	0	0			No MS2	8.58874e+06
FALSE			C32 H61 N4 O5 P3	Full match	No results	No results	No match	-4.88	674.382	11.758	8.59949e+06	1	0			No MS2	8.59949e+06
FALSE			C34 H74 N O2 P3	Full match	No results	No results	No results	-2.4	621.492	16.747	8.60689e+06	0	0			DDA for preferred ion	8.60689e+06
FALSE			C37 H39 N2 O3 P S	Full match	No results	No results	No results	-2.7	622.24	14.873	8.60705e+06	0	0			DDA for preferred ion	8.60705e+06
FALSE			C9 H15 N O5	Full match	No results	No results	No results	-1.5	217.095	6.756	8.608e+06	0	0			DDA for preferred ion	8.608e+06
FALSE			C15 H13 N5 O4	Full match	No results	No results	No results	3.4	327.098	0.511	8.61484e+06	0	0			DDA for preferred ion	8.61484e+06
FALSE		12(S)-HHT	C17 H28 O3	Full match	No results	No results	Full match	-3.16	280.203	11.638	8.62833e+06	10	0			DDA for preferred ion	8.62833e+06
FALSE			C23 H38 N6 O3	Full match	No results	No results	No results	-2.15	446.3	14.907	8.63219e+06	0	0			DDA for preferred ion	8.63219e+06
FALSE			C23 H56 N9 O3 P	Full match	No results	No results	No results	-4.33	537.422	11.757	8.63459e+06	0	0			DDA for preferred ion	8.63459e+06
FALSE			C15 H26 N2 O4	Full match	No results	No results	No results	2.35	298.19	13.8	8.63506e+06	0	0			DDA for preferred ion	8.63506e+06
FALSE			C12 H6 Cl N O6 S	Full match	No results	No results	No results	-4.01	326.959	6.118	8.65945e+06	0	0			No MS2	8.65945e+06
FALSE		N-Acetyl-D-quinovosamine	C8 H15 N O5	Full match	No results	No results	Full match	-1.66	205.095	0.536	8.68258e+06	15	0			DDA for preferred ion	8.68258e+06
FALSE		2128	C9 H12 O2	Full match	No results	No results	Full match	-2.43	152.083	11.422	8.68811e+06	16	0			DDA for preferred ion	8.68811e+06
FALSE		ibufenac	C12 H16 O2	Full match	No results	No results	Full match	-2.02	192.115	12.997	8.68914e+06	27	0			DDA for preferred ion	8.68914e+06
FALSE		2444643WXK	C13 H18 O4	Full match	No results	Partial match	Full match	-3.3	238.12	10.72	8.69544e+06	3	0			DDA for preferred ion	8.69544e+06
FALSE		Tolycaine	C15 H22 N2 O3	Full match	Full match	No results	Partial match	-2.53	278.162	7.231	8.70306e+06	4	1	91.8	9.6	DDA for preferred ion	8.70306e+06
FALSE			C25 H45 O2 P3	Full match	No results	No results	No results	-0.41	470.263	14.467	8.70635e+06	0	0			No MS2	8.70635e+06
FALSE		TBHQ	C10 H14 O2	Full match	No results	No results	Full match	-2.56	166.099	9.043	8.71409e+06	47	0			DDA for preferred ion	8.71409e+06
FALSE		SECONAL	C12 H18 N2 O3	Full match	No results	No results	Full match	-4.53	238.131	10.923	8.72436e+06	2	0			DDA for preferred ion	8.72436e+06
FALSE		Calpeptin	C20 H30 N2 O4	Full match	No results	No results	Full match	1.46	362.221	14.391	8.72893e+06	1	0			DDA for preferred ion	8.72893e+06
FALSE		amiloxate	C15 H20 O3	Full match	No results	No results	Full match	-2.67	248.141	10.486	8.73065e+06	60	0			DDA for preferred ion	8.73065e+06
FALSE		Ninhydrin	C9 H6 O4	Full match	No results	Partial match	Full match	-2.46	178.026	6.802	8.73889e+06	10	0			DDA for preferred ion	8.73889e+06
FALSE		(10S)-Juvenile hormone III diol	C16 H28 O4	Full match	No results	No results	Full match	-3.48	284.198	11.636	8.74115e+06	1	0			DDA for preferred ion	8.74115e+06
FALSE		1792831	C16 H30 O4	Full match	No results	No results	Full match	-3.11	286.214	13.593	8.75237e+06	4	0			DDA for preferred ion	8.75237e+06
FALSE		7-(acetyloxy)-6-hydroxy-2-methyl-10-oxo-3,6,7,8,9,10-hexahydro-2H-oxecin-3-yl (2E)-but-2-enoate	C16 H22 O7	No match	Invalid mass	No results	No results	67397.6	348.117	8.899	8.7603e+06	0	4	79.9	9	DDA for preferred ion	8.7603e+06
FALSE			C13 H22 N6 O	Full match	No results	No results	No results	-2.66	278.185	10.559	8.76454e+06	0	0			DDA for preferred ion	8.76454e+06
FALSE		Linoleamide	C18 H33 N O	Full match	No results	No results	Full match	-3.4	279.255	12.906	8.77236e+06	1	0			DDA for preferred ion	8.77236e+06
FALSE		Gly-Phe	C11 H14 N2 O3	Full match	No results	No results	Full match	-1.34	222.1	6.121	8.78038e+06	3	0			DDA for preferred ion	8.78038e+06
FALSE			C12 H32 N5 O4 P	Full match	No results	No results	No results	0.37	341.219	9.591	8.78053e+06	0	0			DDA for preferred ion	8.78053e+06
FALSE			C8 H14 N6 O2	Full match	No results	No results	No results	1.04	226.118	6.906	8.7993e+06	0	0			DDA for preferred ion	8.7993e+06
FALSE			C22 H36 N4 O6	Full match	No results	No results	No results	-3.12	452.262	6.831	8.79974e+06	0	0			DDA for preferred ion	8.79974e+06
FALSE			C10 H16 N6 O2	Full match	No results	No results	No results	-1.83	252.133	10.857	8.80382e+06	0	0			DDA for preferred ion	8.80382e+06
FALSE			C20 H44 N2 O4	Full match	No results	No results	No results	1.59	376.331	15.507	8.82087e+06	0	0			No MS2	8.82087e+06
FALSE			C28 H53 O P S	Full match	No results	No results	No results	1.92	468.356	14.515	8.82307e+06	0	0			No MS2	8.82307e+06
FALSE			C15 H29 Cl N2 O6	Full match	No results	No results	No results	0.88	368.172	12.018	8.83548e+06	0	0			No MS2	8.83548e+06
FALSE				No results	No results	No results	No results		416.134	8.651	8.83582e+06	0	0			No MS2	8.83582e+06
FALSE		Imidazosagatriazinone	C17 H20 N4 O2	No match	Invalid mass	No results	No results	-14.69	312.154	6.476	8.84433e+06	0	2	75.2	8.8	DDA for preferred ion	8.84433e+06
FALSE			C10 H10	Full match	No results	No results	No results	-1.54	130.078	8.553	8.85411e+06	0	0			No MS2	8.85411e+06
FALSE			C31 H46 O3 P2	Full match	No results	No results	No results	-4.84	528.29	14.33	8.86749e+06	0	0			No MS2	8.86749e+06
FALSE		2-amino-2,3,7-trideoxy-D-lyxo-hept-6-ulosonic acid	C7 H13 N O5	Full match	No results	Full match	Full match	0.75	191.08	0.529	8.87175e+06	1	0			DDA for preferred ion	8.87175e+06
FALSE			C19 H37 N3 O6	Full match	No results	No results	No results	0.76	403.269	14.203	8.87493e+06	0	0			DDA for preferred ion	8.87493e+06
FALSE			C13 H30 N2 O S2	Full match	No results	No results	No results	-0.33	294.18	12.983	8.89922e+06	0	0			No MS2	8.89922e+06
FALSE		N-Phenylacetylglutamic acid	C13 H15 N O5	Full match	No results	No results	Full match	-2.55	265.094	7.364	8.90359e+06	2	0			DDA for preferred ion	8.90359e+06
FALSE			C15 H40 N9 P	Full match	No results	No results	No results	-4.9	377.313	11.68	8.91906e+06	0	0			DDA for preferred ion	8.91906e+06
FALSE			C27 H40 N6 O2	Full match	No results	No results	No match	-2.98	480.32	15.194	8.91994e+06	2	0			DDA for preferred ion	8.91994e+06
FALSE		(1R,4aS,5R,8aS)-5-(5-hydroxy-3-methylpentyl)-1,4a-dimethyl-6-methylidene-decahydronaphthalene-1-carboxylic acid	C20 H34 O3	Full match	Full match	No results	Partial match	-2.98	322.25	11.84	8.92088e+06	11	4	69.1	39.5	DDA for preferred ion	8.92088e+06
FALSE			C8 H17 N4 O5 P	Full match	No results	No results	No match	1.16	280.094	6.955	8.93603e+06	1	0			DDA for preferred ion	8.93603e+06
FALSE		Methyl N-{[(2S)-1-(cyclohexylcarbonyl)-4-(isopropylcarbamoyl)-2-piperazinyl]carbonyl}-3-(3-pyridinyl)-D-alaninate	C25 H37 N5 O5	No match	Invalid mass	No results	No results	-6.62	487.276	10.801	8.93857e+06	0	2	70.4	8.5	DDA for other ion	8.93857e+06
FALSE		Heptylbenzene	C13 H20	Full match	No results	No results	Full match	-2.97	176.156	9.894	8.93992e+06	3	0			DDA for preferred ion	8.93992e+06
FALSE			C31 H61 O6 P S	Full match	No results	No results	No results	0.58	592.393	15.224	8.94057e+06	0	0			No MS2	8.94057e+06
FALSE			C12 H32 Cl N6 O2 P	Full match	No results	No results	No results	-1.9	358.201	15.598	8.94698e+06	0	0			DDA for preferred ion	8.94698e+06
FALSE		(6E,10E)-3,7,11,15-Tetramethyl-6,10,14-hexadecatrien-1-ol	C20 H36 O	Full match	No results	No results	Full match	-3.19	292.276	15.977	8.94704e+06	1	0			No MS2	8.94704e+06
FALSE			C23 H44 N2 O8 P2	Full match	No results	No results	No results	-2.91	538.256	15.175	8.9482e+06	0	0			DDA for preferred ion	8.9482e+06
FALSE			C18 H30 Br N4 O7 P S	Full match	No results	No results	No results	1.08	556.076	7.376	8.94856e+06	0	0			No MS2	8.94856e+06
FALSE			C11 H12 N6 O3	Full match	No results	No results	No match	0.46	276.097	7.515	8.94992e+06	1	0			DDA for preferred ion	8.94992e+06
FALSE			C8 H14 N6 O	Full match	No results	No results	No results	-3.11	210.122	9.178	8.96031e+06	0	0			DDA for preferred ion	8.96031e+06
FALSE		4-Hydroxy-1H-indole-3-acetonitrile	C10 H8 N2 O	Full match	No results	No results	Full match	-1.78	172.063	7.149	8.96396e+06	2	0			DDA for preferred ion	8.96396e+06
FALSE			C28 H63 N7 O S4	Full match	No results	No results	No results	-0.84	641.397	13.531	8.96598e+06	0	0			DDA for other ion	8.96598e+06
FALSE		2-(Diethoxymethyl)furan	C9 H14 O3	Full match	No results	No results	Full match	-2.74	170.094	9.171	8.97654e+06	3	0			DDA for preferred ion	8.97654e+06
FALSE			C35 H59 N9 O6	Full match	No results	No results	No results	0.55	701.459	14.695	8.98085e+06	0	0			DDA for preferred ion	8.98085e+06
FALSE		DL-Citrulline	C6 H13 N3 O3	No results	No results	Full match	Full match	-2.49	175.095	0.484	8.98312e+06	3	0			DDA for preferred ion	8.98312e+06
FALSE			C19 H21 N2 O6 P	Full match	No results	No match	No match	-2.94	404.113	6.681	8.98441e+06	7	0			DDA for preferred ion	8.98441e+06
FALSE				No results	No results	No results	No results		373.258	14.311	8.99157e+06	0	0			DDA for preferred ion	8.99157e+06
FALSE			C17 H31 N7 O3	Full match	No results	No results	No results	-0.91	381.248	11.188	8.99894e+06	0	0			DDA for preferred ion	8.99894e+06
FALSE		3,8,13,17-tetramethyl-12-vinyl-2,7,18-Porphinetripropionic acid	C35 H36 N4 O6	Full match	No results	No results	Full match	-4.03	608.261	14.567	9.00396e+06	1	0			DDA for preferred ion	9.00396e+06
FALSE		guaietolin	C11 H16 O4	Full match	No results	Partial match	Full match	-2.25	212.104	8.213	9.03768e+06	3	0			DDA for preferred ion	9.03768e+06
FALSE			C9 H10 O17 P2	Full match	No results	No results	No results	0.87	451.94	10.196	9.03813e+06	0	0			DDA for preferred ion	9.03813e+06
FALSE		4-(Trimethylammonio)-3-(undecanoyloxy)butanoate	C18 H35 N O4	Full match	No results	No results	Full match	-3.15	329.256	9.908	9.03881e+06	2	0			No MS2	9.03881e+06
FALSE		Aceclidine	C9 H15 N O2	Full match	No results	No results	Full match	-2.08	169.11	6.602	9.04334e+06	4	0			DDA for preferred ion	9.04334e+06
FALSE		Formononetin	C16 H12 O4	Full match	Full match	Full match	Full match	-3.05	268.073	10.953	9.04523e+06	20	8	90.9	9.5	DDA for preferred ion	9.04523e+06
FALSE		(2Z)-2-Methyl-5-(2-methyl-3-methylenebicyclo[2.2.1]hept-2-yl)-2-penten-1-yl phenylacetate	C23 H30 O2	Full match	No results	No results	Full match	-2.84	338.224	14.137	9.04529e+06	2	0			DDA for preferred ion	9.04529e+06
FALSE			C13 H28 N8 O2	Full match	No results	No results	No results	4.4	328.235	12.95	9.05207e+06	0	0			DDA for preferred ion	9.05207e+06
FALSE		Methyl linoleate	C19 H34 O2	No results	No results	No results	Full match	-3.92	294.255	14.772	9.08411e+06	3	0			DDA for other ion	9.08411e+06
FALSE			C23 H44 N6 O4 P2	Full match	No results	No results	No results	4.28	530.292	8.331	9.08454e+06	0	0			DDA for preferred ion	9.08454e+06
FALSE			C33 H38 N8	Full match	No results	No results	No results	-0.89	546.321	17.323	9.08543e+06	0	0			No MS2	9.08543e+06
FALSE			C18 H30 N6 O4	Full match	No results	No results	No results	-2.44	394.232	14.587	9.10603e+06	0	0			DDA for preferred ion	9.10603e+06
FALSE			C18 H26	Full match	No results	No results	No results	-2.53	242.203	13.494	9.10667e+06	0	0			No MS2	9.10667e+06
FALSE		4147610	C19 H37 N O4	No results	No results	No results	Full match	-3.45	343.271	14.284	9.14852e+06	3	0			DDA for preferred ion	9.14852e+06
FALSE		Pivagabine	C9 H17 N O3	Full match	No results	Partial match	Full match	-1.83	187.12	6.148	9.15451e+06	4	0			DDA for preferred ion	9.15451e+06
FALSE		Ocfentanil	C22 H27 F N2 O2	No match	Invalid mass	No results	No results	-11	370.202	11.527	9.15453e+06	0	2	85.7	9.3	DDA for preferred ion	9.15453e+06
FALSE			C29 H61 O2 P3	Full match	No results	No results	No results	-1.53	534.388	15.698	9.15518e+06	0	0			No MS2	9.15518e+06
FALSE		(2E)-3-(4-Hydroxyphenyl)-N-[2-(1H-indol-3-yl)ethyl]acrylamide	C19 H18 N2 O2	Full match	No results	No results	Full match	-3.49	306.136	7.481	9.16402e+06	5	0			DDA for preferred ion	9.16402e+06
FALSE		Longifolonine	C17 H15 N O4	Full match	No results	No results	Full match	-2.85	297.099	7.394	9.16803e+06	2	0			DDA for preferred ion	9.16803e+06
FALSE			C16 H31 Cl N8 O4	Full match	No results	No results	No results	1.07	434.216	14.453	9.17272e+06	0	0			No MS2	9.17272e+06
FALSE		Phaseic acid	C15 H20 O5	Full match	No results	No results	Full match	-2.99	280.13	11.742	9.18583e+06	14	0			DDA for preferred ion	9.18583e+06
FALSE		MHPG	C9 H12 O4	Full match	No results	Partial match	Full match	-2.21	184.073	7.346	9.19064e+06	20	0			DDA for preferred ion	9.19064e+06
FALSE			C26 H32 O6 S	Full match	No results	No results	No results	-3.14	472.19	8.789	9.19114e+06	0	0			No MS2	9.19114e+06
FALSE			C14 H25 N O3	Full match	No results	No results	No results	-3.05	255.183	7.932	9.19277e+06	0	0			DDA for preferred ion	9.19277e+06
FALSE			C30 H22 N3 O3 P	Full match	No results	No results	No results	2.19	503.141	8.221	9.19461e+06	0	0			DDA for preferred ion	9.19461e+06
FALSE			C24 H51 N O3	Full match	No results	No results	No results	-3.89	401.385	13.445	9.19688e+06	0	0			DDA for preferred ion	9.19688e+06
FALSE		Acetylshikonin	C18 H18 O6	Full match	No results	No results	Full match	-4.35	330.109	10.906	9.19944e+06	28	0			DDA for preferred ion	9.19944e+06
FALSE			C43 H46 N4 O6	Full match	No results	No results	No results	-0.44	714.341	12.256	9.20793e+06	0	0			DDA for preferred ion	9.20793e+06
FALSE			C20 H27 N8 O6 P	Full match	No results	No results	No results	-3.22	506.177	10.213	9.22639e+06	0	0			DDA for other ion	9.22639e+06
FALSE			C11 H12 N6 O5 P2	Full match	No results	No results	No match	-0.91	370.034	6.446	9.23037e+06	8	0			DDA for preferred ion	9.23037e+06
FALSE		4380	C17 H18 O5	Full match	No results	No results	Full match	-2.85	302.115	12.128	9.23522e+06	32	0			DDA for preferred ion	9.23522e+06
FALSE		DL-2-(acetylamino)-3-phenylpropanoic acid	C11 H13 N O3	Full match	Full match	No results	Full match	-1.78	207.089	7.229	9.23646e+06	10	1	65	23.9	DDA for preferred ion	9.23646e+06
FALSE			C7 H17 N4 O2 P	Full match	No results	No results	No match	2.53	220.109	7	9.2414e+06	14	0			DDA for preferred ion	9.2414e+06
FALSE		Glycitein	C16 H12 O5	Full match	Full match	Partial match	Not the top hit	-2.92	284.068	9.818	9.24175e+06	42	12	90.1	9.5	DDA for preferred ion	9.24175e+06
FALSE		phellopterin	C17 H16 O5	Full match	No results	No results	Full match	-2.12	300.099	9.016	9.25413e+06	49	0			DDA for preferred ion	9.25413e+06
FALSE			C20 H41 N7 O	Full match	No results	No results	No results	2.99	395.338	15.155	9.25953e+06	0	0			DDA for preferred ion	9.25953e+06
FALSE			C20 H29 N7 O4	Full match	No results	No results	No results	3.33	431.23	12.617	9.26193e+06	0	0			DDA for preferred ion	9.26193e+06
FALSE				No results	No results	No results	No results		472.728	9.244	9.26232e+06	0	0			DDA for preferred ion	9.26232e+06
FALSE		AM9627000	C8 H7 N O3	Full match	No results	Partial match	Full match	-2.15	165.042	7.879	9.26882e+06	9	0			No MS2	9.26882e+06
FALSE			C22 H27 N4 O3 P S	Full match	No results	No results	No results	-0.64	458.154	8.29	9.269e+06	0	0			DDA for preferred ion	9.269e+06
FALSE		S-(-)-Cathinone	C9 H11 N O	No results	No results	No results	Full match	-1.44	149.084	7.843	9.2694e+06	10	0			No MS2	9.2694e+06
FALSE			C7 H4 O2	Full match	No results	No results	No results	-0.59	120.021	7.193	9.27108e+06	0	0			DDA for preferred ion	9.27108e+06
FALSE		Sertindole	C24 H26 Cl F N4 O	No results	No results	No results	Full match	-1.14	440.177	0.628	9.27545e+06	1	0			No MS2	9.27545e+06
FALSE		2-[(3S)-1-(2-Methylbenzyl)-3-pyrrolidinyl]-1H-imidazo[4,5-b]pyridine	C18 H20 N4	No match	Invalid mass	No results	No results	-16.25	292.164	10.765	9.28073e+06	0	2	65.4	8.3	DDA for preferred ion	9.28073e+06
FALSE		3-Methyl-2-butenyl caffeate	C14 H16 O4	Full match	No results	Partial match	Full match	-2.95	248.104	8.57	9.29173e+06	13	0			DDA for preferred ion	9.29173e+06
FALSE			C28 H42 N6 O3	Full match	No results	No results	No results	-2.28	510.331	15.247	9.30366e+06	0	0			DDA for preferred ion	9.30366e+06
FALSE			C23 H45 N O3	Full match	No results	No results	No results	-3.64	383.339	13.417	9.31027e+06	0	0			DDA for preferred ion	9.31027e+06
FALSE			C25 H46 N2 O4	Full match	No results	No results	No results	3.12	438.347	16.214	9.33304e+06	0	0			DDA for preferred ion	9.33304e+06
FALSE		Phenylisocyanate	C7 H5 N O	Full match	No results	No results	Full match	0.3	119.037	6.184	9.34377e+06	2	0			DDA for preferred ion	9.34377e+06
FALSE		1-{(3S,5S)-1-Methyl-5-[3-(4-pyridinyl)-1,2,4-oxadiazol-5-yl]-3-pyrrolidinyl}-3-phenylurea	C19 H20 N6 O2	No match	Invalid mass	No results	No results	-6.52	364.162	5.555	9.34935e+06	0	2	68.5	24.2	DDA for preferred ion	9.34935e+06
FALSE			C16 H30 N2 O	Full match	No results	No results	No results	-3.39	266.235	14.175	9.35447e+06	0	0			DDA for preferred ion	9.35447e+06
FALSE			C19 H38 N6 O	Full match	No results	No results	No results	-2.73	366.31	16.135	9.35635e+06	0	0			DDA for preferred ion	9.35635e+06
FALSE			C30 H48 N2 O	Full match	No results	No results	No results	-4.59	452.375	16.416	9.36918e+06	0	0			DDA for preferred ion	9.36918e+06
FALSE			C11 H21 O2 P3 S	Full match	No results	No match	No match	-3.3	310.046	11.35	9.37034e+06	4	0			DDA for preferred ion	9.37034e+06
FALSE		YQ2978400	C13 H24 O2	Full match	No results	No results	Full match	-3.6	212.177	15.537	9.37172e+06	14	0			DDA for preferred ion	9.37172e+06
FALSE			C17 H31 P S	Full match	No results	No results	No results	-2.99	298.188	14.875	9.37545e+06	0	0			DDA for preferred ion	9.37545e+06
FALSE		Misoprostol	C22 H38 O5	No results	No results	No results	Full match	-3.57	382.271	12.782	9.39522e+06	3	0			DDA for other ion	9.39522e+06
FALSE			C25 H57 N5 O3	Full match	No results	No results	No results	3.94	475.448	14.705	9.40987e+06	0	0			DDA for preferred ion	9.40987e+06
FALSE		3β-Androstanediol	C19 H32 O2	Full match	No results	No results	Full match	-3.69	292.239	13.994	9.41392e+06	14	0			DDA for preferred ion	9.41392e+06
FALSE			C33 H70 N P3	Full match	No results	No results	No results	2.95	573.474	14.084	9.41742e+06	0	0			No MS2	9.41742e+06
FALSE			C8 H10 N7 O2 P	Full match	No results	No results	No results	0.28	267.063	8.724	9.42232e+06	0	0			DDA for preferred ion	9.42232e+06
FALSE			C42 H87 N7 O13 P2	Full match	No results	No results	No results	-0.11	959.584	9.469	9.42283e+06	0	0			DDA for preferred ion	9.42283e+06
FALSE			C25 H40 N6 O2	Full match	No results	No results	No results	-2.87	456.32	14.543	9.42657e+06	0	0			DDA for preferred ion	9.42657e+06
FALSE				No results	No results	No results	No results		510.62	10.375	9.43504e+06	0	0			DDA for preferred ion	9.43504e+06
FALSE				No results	No results	No results	No results		988.532	14.341	9.43651e+06	0	0			No MS2	9.43651e+06
FALSE			C24 H47 O13 P	Full match	No results	No results	No results	-2.43	574.274	15.428	9.44117e+06	0	0			No MS2	9.44117e+06
FALSE			C18 H33 N3 O6	Full match	No results	No results	No results	-0.26	387.237	12.694	9.44232e+06	0	0			DDA for preferred ion	9.44232e+06
FALSE			C24 H47 N9 O9 S	Full match	No results	No results	No results	-2.12	637.32	13.642	9.45116e+06	0	0			No MS2	9.45116e+06
FALSE			C12 H31 N4 P	Full match	No results	No results	No match	0.78	262.229	14.854	9.46171e+06	4	0			No MS2	9.46171e+06
FALSE		Indole-3-acetic acid	C10 H9 N O2	Full match	No results	Full match	Full match	-2.11	175.063	8.272	9.46445e+06	13	0			DDA for preferred ion	9.46445e+06
FALSE			C29 H60 N6 O2 S	Full match	No results	No results	No results	-4.77	556.447	13.488	9.46663e+06	0	0			DDA for preferred ion	9.46663e+06
FALSE			C14 H20 N3 O P S	Full match	No results	No match	No match	-3.77	309.105	0.516	9.47638e+06	5	0			No MS2	9.47638e+06
FALSE		Cyclopentadecanolide	C15 H28 O2	Full match	No results	No results	Full match	-3.96	240.208	15.539	9.47646e+06	11	0			No MS2	9.47646e+06
FALSE		Gemfibrozil	C15 H22 O3	Full match	No results	Partial match	Full match	-3.36	250.156	13.672	9.4768e+06	35	0			No MS2	9.4768e+06
FALSE			C28 H53 N O3	Full match	No results	No results	No results	-3.85	451.401	16.482	9.48042e+06	0	0			DDA for preferred ion	9.48042e+06
FALSE		Leukotriene B4 Ethanolamide	C22 H37 N O4	Full match	No results	No results	Full match	-4.09	379.271	12.924	9.48342e+06	1	0			DDA for preferred ion	9.48342e+06
FALSE		p-Isopropyl-α-methylstyrene	C12 H16	Full match	No results	No results	Full match	-1.81	160.125	7.566	9.48571e+06	2	0			DDA for preferred ion	9.48571e+06
FALSE			C11 H12 N6 O3	Full match	No results	No results	No match	-1.86	276.097	6.17	9.50761e+06	4	0			DDA for preferred ion	9.50761e+06
FALSE			C36 H38 N2 O8	Full match	No results	No results	No results	-3.43	626.261	10.625	9.50781e+06	0	0			DDA for preferred ion	9.50781e+06
FALSE			C16 H37 N4 O3 P	Full match	No results	No results	No match	-1.41	364.26	11.928	9.51224e+06	3	0			DDA for preferred ion	9.51224e+06
FALSE		4-methyl-2,3-dihydro-1H-pyrrolo[3,4-c]quinoline-1,3-dione	C12 H8 N2 O2	Full match	Full match	No results	Partial match	-2.15	212.058	6.048	9.51734e+06	1	3	76.9	8.8	DDA for preferred ion	9.51734e+06
FALSE			C23 H35 N O2	Full match	No results	No results	No results	-3.27	357.266	14.39	9.53169e+06	0	0			No MS2	9.53169e+06
FALSE		N-Acetylvaline	C7 H13 N O3	Full match	No results	Partial match	Full match	-2.09	159.089	6.623	9.53401e+06	18	0			DDA for preferred ion	9.53401e+06
FALSE		2453103	C13 H18 O3	Full match	No results	No results	Full match	-2.26	222.125	8.012	9.54429e+06	15	0			DDA for preferred ion	9.54429e+06
FALSE		cis-5-Tetradecenoylcarnitine	C21 H39 N O4	Full match	No results	No results	Full match	-3.36	369.287	14.15	9.56146e+06	3	0			DDA for preferred ion	9.56146e+06
FALSE			C24 H50 N8 O4	Full match	No results	No results	No results	4.85	514.398	17.093	9.56641e+06	0	0			DDA for preferred ion	9.56641e+06
FALSE		NP-008993	C18 H34 O4	No match	Invalid mass	No results	No results	54179.1	331.271	11.435	9.56796e+06	0	1	78.9	71.4	DDA for preferred ion	9.56796e+06
FALSE			C16 H17 N7 O3	Full match	No results	No results	No match	4.16	355.141	9.834	9.57085e+06	6	0			DDA for preferred ion	9.57085e+06
FALSE		Grossamide	C36 H36 N2 O8	Full match	No results	No results	Full match	-3.21	624.245	10.146	9.57155e+06	4	0			DDA for preferred ion	9.57155e+06
FALSE		Acetylcarnitine	C9 H17 N O4	Full match	No results	No results	Full match	-1.67	203.115	7.654	9.57158e+06	3	0			DDA for preferred ion	9.57158e+06
FALSE			C24 H46 N2 O8	Full match	No results	No results	No results	0.58	490.326	14.711	9.57443e+06	0	0			DDA for preferred ion	9.57443e+06
FALSE			C27 H42	Full match	No results	No results	No results	-3.22	366.327	15.956	9.57722e+06	0	0			DDA for preferred ion	9.57722e+06
FALSE		3,16-Dihydroxy-13,28-epoxyoleanan-22-yl acetate	C32 H52 O5	Full match	No results	No results	Full match	-3.82	516.38	14.514	9.59787e+06	1	0			DDA for preferred ion	9.59787e+06
FALSE		16-Heptadecyne-1,2,4-triol	C17 H32 O3	No match	Invalid mass	No results	No results	59899.4	301.261	14.043	9.6367e+06	0	1	74.6	65.1	DDA for preferred ion	9.6367e+06
FALSE			C4 H Cl2 N2 O6 P3 S3	Full match	No results	No results	No results	0.97	431.759	0.434	9.64018e+06	0	0			No MS2	9.64018e+06
FALSE			C15 H20 N2 O6	Full match	No results	No results	No results	-3.2	324.131	7.388	9.64249e+06	0	0			DDA for preferred ion	9.64249e+06
FALSE		(3beta,24R,24'R)-fucosterol epoxide	C29 H48 O2	Full match	No results	Partial match	Full match	-3.48	428.364	14.113	9.66146e+06	11	0			DDA for preferred ion	9.66146e+06
FALSE		Ceramide (d18:1/12:0)	C30 H59 N O3	Full match	No results	No results	Full match	-3.52	481.448	14.43	9.6628e+06	1	0			DDA for preferred ion	9.6628e+06
FALSE		5-(Ethylsulfonyl)-2-[(3S)-1-(tetrahydro-2H-pyran-4-yl)-3-pyrrolidinyl]-1,3-benzoxazole	C18 H24 N2 O4 S	No match	Invalid mass	No results	No results	-11.57	364.141	6.75	9.6803e+06	0	3	87.7	9.4	DDA for preferred ion	9.6803e+06
FALSE		2949	C12 H22 N2 O4	Full match	No results	No results	Full match	-2.17	258.157	6.031	9.6868e+06	1	0			DDA for preferred ion	9.6868e+06
FALSE		Ethylvanillin isobutyrate	C13 H16 O4	Full match	No results	Partial match	Full match	-2.32	236.104	7.503	9.68879e+06	5	0			DDA for preferred ion	9.68879e+06
FALSE			C17 H32 N2 O3	Full match	No results	No results	No results	0.97	312.242	14.851	9.68913e+06	0	0			No MS2	9.68913e+06
FALSE			C38 H53 N3 O3	Full match	No results	No results	No results	-2.67	599.407	14.805	9.68952e+06	0	0			DDA for preferred ion	9.68952e+06
FALSE		ARECOLINE	C8 H13 N O2	Full match	No results	No results	Full match	-1.62	155.094	5.818	9.69093e+06	5	0			DDA for preferred ion	9.69093e+06
FALSE		(4R)-4-[(1E)-4-hydroxy-3-{[(2R,3R,4S,5S,6R)-3,4,5-trihydroxy-6-(hydroxymethyl)oxan-2-yl]oxy}but-1-en-1-yl]-3,5,5-trimethylcyclohex-2-en-1-one	C19 H30 O8	No match	Invalid mass	No results	No results	56916.7	408.175	7.336	9.71929e+06	0	9	83.6	9.2	DDA for preferred ion	9.71929e+06
FALSE			C19 H40 N O9 P	Full match	No results	No results	No results	1.6	457.245	12.111	9.72137e+06	0	0			No MS2	9.72137e+06
FALSE			C10 H22 O2 S	Full match	No results	No results	No results	-1.75	206.134	10.838	9.73063e+06	0	0			DDA for preferred ion	9.73063e+06
FALSE			C27 H54 N2 O4	Full match	No results	No results	No results	-0.03	470.408	16.934	9.73251e+06	0	0			DDA for preferred ion	9.73251e+06
FALSE			C33 H72 N7 O3 P S	Full match	No results	No results	No results	2.06	677.517	17.34	9.73558e+06	0	0			DDA for preferred ion	9.73558e+06
FALSE			C21 H43 N O4	Full match	No results	No results	No results	-4.03	373.318	14.848	9.74742e+06	0	0			DDA for preferred ion	9.74742e+06
FALSE			C25 H55 N3 S2	Full match	No results	No results	No results	2.39	461.385	13.64	9.7549e+06	0	0			No MS2	9.7549e+06
FALSE		butyl acrylate	C7 H12 O2	Full match	No results	Partial match	Full match	-0.14	128.084	6.808	9.75491e+06	30	0			No MS2	9.75491e+06
FALSE			C12 H26 N6 O P2	Full match	No results	No results	No results	2.55	332.165	13.165	9.76031e+06	0	0			DDA for preferred ion	9.76031e+06
FALSE		(2,6-dimethylpiperidino)(3,4,5-trimethoxyphenyl)methanone	C17 H25 N O4	Full match	Full match	No results	Partial match	-3.37	307.177	8.034	9.78817e+06	2	1	60.3	8	DDA for preferred ion	9.78817e+06
FALSE			C18 H15 N5 O5 S	Full match	No results	No results	No results	-4.64	413.077	8.141	9.80059e+06	0	0			DDA for preferred ion	9.80059e+06
FALSE			C3 H4 Br O13 P3 S3	Full match	No results	No results	No results	-1.6	515.72	0.435	9.80447e+06	0	0			No MS2	9.80447e+06
FALSE		3-BHA	C11 H16 O2	Full match	No results	No results	Full match	-3.09	180.114	13.342	9.80564e+06	13	0			DDA for preferred ion	9.80564e+06
FALSE		CU8460000	C10 H12 O4	Full match	No results	Partial match	Full match	-1.68	196.073	7.207	9.81764e+06	32	0			DDA for preferred ion	9.81764e+06
FALSE			C34 H55 P S	Full match	No results	No results	No results	-4.87	526.374	15.717	9.8231e+06	0	0			No MS2	9.8231e+06
FALSE			C14 H38 N9 O6 P	Full match	No results	No results	No results	-3.12	459.267	10.194	9.82533e+06	0	0			DDA for preferred ion	9.82533e+06
FALSE		90049	C14 H18 O7	Full match	No results	No results	Full match	-2.31	298.105	7.879	9.83289e+06	3	0			DDA for preferred ion	9.83289e+06
FALSE		SECONAL	C12 H18 N2 O3	Full match	No results	No results	Full match	-3.32	238.131	9.949	9.83378e+06	2	0			DDA for preferred ion	9.83378e+06
FALSE			C22 H47 N5 O3	Full match	No results	No results	No results	-0.39	429.368	15.88	9.84765e+06	0	0			DDA for preferred ion	9.84765e+06
FALSE		4230434	C6 H12 N2 O	Full match	No results	No results	Full match	-0.76	128.095	5.336	9.84843e+06	3	0			DDA for preferred ion	9.84843e+06
FALSE			C6 H16 N5 O4 P	Full match	No results	No results	No match	1.71	253.094	5.501	9.86976e+06	3	0			DDA for preferred ion	9.86976e+06
FALSE		Î³-Oxo-3-pyridinebutanal	C9 H9 N O2	Full match	No results	No results	Full match	-2.36	163.063	6.949	9.87678e+06	7	0			No MS2	9.87678e+06
FALSE			C37 H76 N8 O6 S2	Full match	No results	No results	No results	0.18	792.533	16.924	9.87998e+06	0	0			DDA for preferred ion	9.87998e+06
FALSE				No results	No results	No results	No results		468.356	15.346	9.88432e+06	0	0			DDA for preferred ion	9.88432e+06
FALSE			C28 H48 N O2 P S	Full match	No results	No results	No match	2.13	493.315	13.85	9.89345e+06	1	0			No MS2	9.89345e+06
FALSE			C23 H47 O5 P	Full match	No results	No results	No results	-3.64	434.315	15.445	9.90976e+06	0	0			No MS2	9.90976e+06
FALSE		MFCD01320532	C20 H37 N O3	Full match	No results	No results	Full match	-4.36	339.276	11.89	9.92047e+06	2	0			DDA for preferred ion	9.92047e+06
FALSE			C12 H21 N3 O7	Full match	No results	No results	No results	-3.04	319.137	0.516	9.93416e+06	0	0			No MS2	9.93416e+06
FALSE		Carboxin	C12 H13 N O2 S	Full match	No results	No results	Full match	-3.25	235.066	9.754	9.95521e+06	1	0			DDA for preferred ion	9.95521e+06
FALSE			C19 H45 N10 O4 P	Full match	No results	No results	No results	-0.89	508.336	15.059	9.95683e+06	0	0			DDA for preferred ion	9.95683e+06
FALSE		SECONAL	C12 H18 N2 O3	Full match	No results	No results	Full match	-3.12	238.131	8.243	9.95801e+06	2	0			DDA for preferred ion	9.95801e+06
FALSE			C13 H23 O3 P S	Full match	No results	No match	No match	0.32	290.111	0.536	9.95942e+06	3	0			DDA for preferred ion	9.95942e+06
FALSE			C28 H42	Full match	No results	No results	No results	-3.2	378.327	14.599	9.96609e+06	0	0			DDA for preferred ion	9.96609e+06
FALSE			C15 H26 Cl2 N4 O4	Full match	No results	No results	No results	0.14	396.133	15.337	9.96841e+06	0	0			DDA for preferred ion	9.96841e+06
FALSE		Ethylvanillin propylene glycol acetal	C12 H16 O4	Full match	No results	No results	Full match	-2.65	224.104	9.952	9.96971e+06	15	0			DDA for preferred ion	9.96971e+06
FALSE			C18 H26	Full match	No results	No results	No results	-2.53	242.203	13.826	9.97182e+06	0	0			DDA for preferred ion	9.97182e+06
FALSE		(.+-.)-Limonene	C10 H16	Full match	No results	Not the top hit	Full match	-2.47	136.125	8.371	9.97996e+06	50	0			No MS2	9.97996e+06
FALSE			C13 H10 N2 O2	Full match	No results	No results	No results	-1.92	226.074	7.467	1.00051e+07	0	0			DDA for preferred ion	1.00051e+07
FALSE			C22 H45 P S	Full match	No results	No results	No results	3.28	372.299	15.981	1.00081e+07	0	0			No MS2	1.00081e+07
FALSE			C44 H73 N3 O7	Full match	No results	No results	No match	-2.02	755.543	16.765	1.00101e+07	32	0			DDA for preferred ion	1.00101e+07
FALSE			C20 H35 N O	Full match	No results	No results	No results	-3.61	305.271	15.007	1.00164e+07	0	0			DDA for preferred ion	1.00164e+07
FALSE			C47 H79 Cl N2 O2 P2 S2	Full match	No results	No results	No results	-1.27	864.474	15.209	1.00228e+07	0	0			No MS2	1.00228e+07
FALSE			C18 H38 N2 S2	Full match	No results	No results	No results	-0.8	346.247	14.011	1.0023e+07	0	0			DDA for preferred ion	1.0023e+07
FALSE			C15 H22 N6 O4	Full match	No results	No results	No results	-2.64	350.169	10.824	1.00243e+07	0	0			DDA for preferred ion	1.00243e+07
FALSE		Sesamex	C15 H22 O6	Full match	No results	No results	Full match	-1.91	298.141	12.095	1.00247e+07	4	0			DDA for preferred ion	1.00247e+07
FALSE		(E)-4-Methoxycinnamic acid	C10 H10 O3	Full match	No results	No results	Full match	-2.16	178.063	7.201	1.00247e+07	30	0			DDA for preferred ion	1.00247e+07
FALSE			C21 H35 N O3 S	Full match	No results	No results	No results	-3.56	381.232	10.351	1.00318e+07	0	0			DDA for preferred ion	1.00318e+07
FALSE			C20 H31 N9 O3	Full match	No results	No results	No results	3.1	445.256	6.443	1.00339e+07	0	0			DDA for preferred ion	1.00339e+07
FALSE			C12 H25 N3 O7 S	Full match	No results	No results	No match	-1.57	355.141	10.105	1.00355e+07	6	0			DDA for preferred ion	1.00355e+07
FALSE			C16 H33 N7 O3	Full match	No results	No results	No results	3.6	371.266	11.884	1.00394e+07	0	0			DDA for preferred ion	1.00394e+07
FALSE		Precocene II	C13 H16 O3	Full match	No results	No results	Full match	-2.79	220.109	9.172	1.00404e+07	14	0			DDA for preferred ion	1.00404e+07
FALSE			C34 H75 N6 O12 P	Full match	No results	No results	No results	-1.63	790.517	16.549	1.00676e+07	0	0			DDA for preferred ion	1.00676e+07
FALSE		Epiporphyroxine, O14-demethyl-N-methyl-	C20 H21 N O6	Full match	No results	No results	Full match	-2.96	371.136	8.038	1.00683e+07	1	0			DDA for preferred ion	1.00683e+07
FALSE			C7 H20 N7 O6 P	Full match	No results	No results	No results	1.01	329.122	0.631	1.00835e+07	0	0			DDA for preferred ion	1.00835e+07
FALSE			C20 H35 N	Full match	No results	No results	No results	-3.75	289.276	13.211	1.01041e+07	0	0			DDA for preferred ion	1.01041e+07
FALSE		CU8460000	C10 H12 O4	Full match	No results	Partial match	Full match	-1.22	196.073	7.687	1.01069e+07	32	0			DDA for preferred ion	1.01069e+07
FALSE		SL9650000	C29 H44 O2	Full match	No results	No results	Full match	-3.54	424.333	15.055	1.01177e+07	3	0			DDA for preferred ion	1.01177e+07
FALSE			C11 H22 N6 O2 P2	Full match	No results	No results	No results	-0.92	332.128	13.205	1.01224e+07	0	0			DDA for preferred ion	1.01224e+07
FALSE		Myristoleic acid	C14 H26 O2	Full match	No results	No results	Full match	-3.89	226.192	15.542	1.01261e+07	22	0			DDA for preferred ion	1.01261e+07
FALSE			C5 H19 N9 O2 P2	Full match	No results	No results	No match	4.6	299.115	4.886	1.01321e+07	4	0			DDA for preferred ion	1.01321e+07
FALSE		Loxoprofen	C15 H18 O3	Full match	No results	No results	Full match	-2.97	246.125	9.422	1.01424e+07	29	0			No MS2	1.01424e+07
FALSE			C16 H32 N2 O5	Full match	No results	No results	No results	2.22	332.232	13.801	1.01473e+07	0	0			DDA for preferred ion	1.01473e+07
FALSE			C11 H18 N2 O	Full match	No results	No results	No results	-1.91	194.142	8.097	1.01519e+07	0	0			DDA for preferred ion	1.01519e+07
FALSE			C30 H41 O4 P S	Full match	No results	No results	No results	-3.22	528.245	14.973	1.01545e+07	0	0			No MS2	1.01545e+07
FALSE			C38 H55 N O2	Full match	No results	No results	No results	-3.86	557.421	15.812	1.01674e+07	0	0			DDA for preferred ion	1.01674e+07
FALSE			C14 H21 O P S	Full match	No results	No results	No match	0.18	268.105	0.529	1.01708e+07	3	0			No MS2	1.01708e+07
FALSE		MFCD00092248	C18 H14 O4	Full match	No results	No results	Full match	-2.87	294.088	8.925	1.01784e+07	5	0			DDA for preferred ion	1.01784e+07
FALSE			C15 H35 N4 O2 P	Full match	No results	No results	No match	-0.06	334.25	13.588	1.01798e+07	12	0			DDA for preferred ion	1.01798e+07
FALSE		Linoleoyl Ethanolamide	C20 H37 N O2	Full match	Full match	No results	Partial match	-3.78	323.281	13.258	1.01909e+07	1	2	92.3	42.9	DDA for preferred ion	1.01909e+07
FALSE				No results	No results	No results	No results		526.134	14.698	1.01953e+07	0	0			No MS2	1.01953e+07
FALSE			C35 H48	Full match	No results	No results	No results	4.16	468.378	16.832	1.01969e+07	0	0			DDA for preferred ion	1.01969e+07
FALSE				No results	No results	No results	No results		361.861	9.664	1.021e+07	0	0			DDA for preferred ion	1.021e+07
FALSE			C22 H48 N5 O2 P	Full match	No results	No results	No results	-1.56	445.354	13.029	1.02161e+07	0	0			DDA for preferred ion	1.02161e+07
FALSE			C10 H15 N O5	Full match	No results	No results	No results	-2.48	229.094	5.923	1.0227e+07	0	0			DDA for preferred ion	1.0227e+07
FALSE			C11 H29 N5 O5	Full match	No results	No results	No results	0.31	311.217	12.303	1.02308e+07	0	0			No MS2	1.02308e+07
FALSE			C24 H49 N O3	Full match	No results	No results	No results	-2.86	399.37	13.769	1.02352e+07	0	0			DDA for preferred ion	1.02352e+07
FALSE		2-(Diethoxymethyl)furan	C9 H14 O3	Full match	No results	No results	Full match	-3.02	170.094	6.484	1.02366e+07	3	0			DDA for other ion	1.02366e+07
FALSE			C9 H16 N6 O	Full match	No results	No results	No results	-1.67	224.138	11.058	1.02466e+07	0	0			DDA for preferred ion	1.02466e+07
FALSE			C22 H47 N4 O2 P	Full match	No results	No match	No match	-0.4	430.343	16.06	1.02523e+07	8	0			DDA for preferred ion	1.02523e+07
FALSE			C17 H34 N2 O5 P2 S	Full match	No results	No results	No match	-4.15	440.165	8.8	1.0255e+07	1	0			DDA for preferred ion	1.0255e+07
FALSE		Nalpha-Benzyl-N-[(1S)-1-(hydroxyamino)-3-methylbutyl]-L-tyrosinamide	C21 H29 N3 O3	Full match	No results	No results	Full match	-2.11	371.22	5.591	1.02588e+07	1	0			DDA for preferred ion	1.02588e+07
FALSE			C28 H50 N6 O	Full match	No results	No results	No results	-2.18	486.404	15.461	1.02907e+07	0	0			DDA for preferred ion	1.02907e+07
FALSE			C26 H41 N4 O2 P S2	Full match	No results	No results	No results	-0.73	536.24	16.216	1.03235e+07	0	0			DDA for preferred ion	1.03235e+07
FALSE		L-dihydroanticapsin	C9 H15 N O4	Full match	No results	No results	Full match	-2.09	201.1	7.226	1.0337e+07	1	0			DDA for preferred ion	1.0337e+07
FALSE		cis-2-Carboxycyclohexyl-acetic acid	C9 H14 O4	Full match	No results	No results	Full match	-2.56	186.089	6.811	1.03547e+07	3	0			DDA for preferred ion	1.03547e+07
FALSE			C45 H40 N10	Full match	No results	No results	No results	2.62	720.346	15.58	1.03562e+07	0	0			No MS2	1.03562e+07
FALSE			C19 H39 Cl O3	Full match	No results	No results	No results	2.88	350.26	16.576	1.0367e+07	0	0			DDA for preferred ion	1.0367e+07
FALSE			C18 H28	Full match	No results	No results	No results	-2.74	244.218	13.773	1.03776e+07	0	0			DDA for preferred ion	1.03776e+07
FALSE			C11 H22 N2 O7	Full match	No results	No results	No results	3.06	294.144	8.681	1.03816e+07	0	0			DDA for preferred ion	1.03816e+07
FALSE		Curcumene	C15 H22	Full match	No results	No results	Full match	-2.71	202.172	9.042	1.03891e+07	13	0			DDA for preferred ion	1.03891e+07
FALSE		Fenipentol	C11 H16 O	Full match	No results	No results	Full match	-2.49	164.12	11.825	1.03958e+07	17	0			No MS2	1.03958e+07
FALSE		5-Hexyl-2-oxotetrahydro-3-furancarboxylic acid	C11 H18 O4	Full match	No results	No results	Full match	-2.65	214.12	9.4	1.0406e+07	3	0			DDA for other ion	1.0406e+07
FALSE			C7 H19 N6 O2 P	Full match	No results	No results	No match	1.27	250.131	8.08	1.04205e+07	7	0			DDA for preferred ion	1.04205e+07
FALSE			C26 H45 N O2	Full match	No results	No results	No results	-3.21	403.344	13.124	1.04374e+07	0	0			No MS2	1.04374e+07
FALSE		(2S,3S,4S,5R,6R)-6-[3-(benzoyloxy)-2-hydroxypropoxy]-3,4,5-trihydroxyoxane-2-carboxylic acid	C16 H20 O10	No match	Invalid mass	No results	No results	59071.2	394.086	7.205	1.04394e+07	0	4	89.8	36.4	DDA for preferred ion	1.04394e+07
FALSE		Lupenone	C30 H48 O	Full match	No results	Partial match	Full match	-3.92	424.369	14.066	1.04445e+07	9	0			DDA for preferred ion	1.04445e+07
FALSE		ent-cassa-12,15-diene	C20 H32	Full match	No results	Partial match	Full match	-3.99	272.249	14.866	1.04569e+07	46	0			DDA for preferred ion	1.04569e+07
FALSE		(3R,4S)-6,8-Dihydroxy-3,4,5-trimethyl-1-oxo-3,4-dihydro-1H-isochromene-7-carboxylic acid	C13 H14 O6	Full match	Full match	No results	No results	-2.41	266.078	10.229	1.04587e+07	0	1	60.7	8	DDA for preferred ion	1.04587e+07
FALSE		Ethyl 2-[4-(dimethylamino)benzoyl]benzoate	C18 H19 N O3	Full match	Full match	No results	Partial match	-3.39	297.135	9.95	1.04611e+07	12	1	76.7	28.5	DDA for preferred ion	1.04611e+07
FALSE			C18 H12 N2 O3	Full match	No results	No results	No results	-2.7	304.084	7.818	1.04655e+07	0	0			DDA for preferred ion	1.04655e+07
FALSE		4-(Dimethylamino)-N-{[(2R,4S,5S)-5-(1-piperidinylmethyl)-1-azabicyclo[2.2.2]oct-2-yl]methyl}benzamide	C23 H36 N4 O	No match	Invalid mass	No results	No results	-13.22	384.284	11.059	1.0467e+07	0	1	60.9	8	DDA for preferred ion	1.0467e+07
FALSE			C30 H55 N2 O7 P S	Full match	No results	No results	No results	-4.76	618.344	8.72	1.04767e+07	0	0			DDA for other ion	1.04767e+07
FALSE		5385682	C24 H50 N O7 P	Full match	No results	No results	Full match	1.24	495.333	14.138	1.0504e+07	2	0			DDA for other ion	1.0504e+07
FALSE			C22 H42 N2 O5	Full match	No results	No match	No match	4.94	414.311	15.481	1.05137e+07	7	0			DDA for preferred ion	1.05137e+07
FALSE			C43 H65 O9 P	Full match	No results	No results	No results	4.37	756.44	14.856	1.05183e+07	0	0			No MS2	1.05183e+07
FALSE			C12 H28 N2 O6	Full match	No results	No results	No results	2.52	296.195	13.376	1.0529e+07	0	0			No MS2	1.0529e+07
FALSE			C30 H41 N3 O7	Full match	No results	No results	No results	-2.41	555.293	8.154	1.05605e+07	0	0			DDA for preferred ion	1.05605e+07
FALSE		cis-3-Hexenyl phenylacetate	C14 H18 O2	Full match	No results	No results	Full match	-1.62	218.13	7.193	1.05653e+07	14	0			DDA for preferred ion	1.05653e+07
FALSE		5-Hexyl-2-oxotetrahydro-3-furancarboxylic acid	C11 H18 O4	Full match	No results	No results	Full match	-2.18	214.12	9.734	1.05838e+07	3	0			DDA for preferred ion	1.05838e+07
FALSE			C23 H37 N3 O4	Full match	No results	No results	No results	-2.2	419.277	4.248	1.05841e+07	0	0			DDA for preferred ion	1.05841e+07
FALSE			C22 H43 Cl O2	Full match	No results	No results	No results	2.92	374.296	15.496	1.0585e+07	0	0			No MS2	1.0585e+07
FALSE		Cumene	C9 H12	Full match	No results	No results	Full match	-0.6	120.094	9.373	1.05977e+07	8	0			DDA for preferred ion	1.05977e+07
FALSE		Sinapinic acid	C11 H12 O5	Full match	No results	No results	Full match	-1.79	224.068	7.1	1.06096e+07	19	0			DDA for preferred ion	1.06096e+07
FALSE			C17 H43 Cl N10	Full match	No results	No results	No results	-0.85	422.336	16.227	1.06098e+07	0	0			DDA for preferred ion	1.06098e+07
FALSE			C19 H36 Cl P S	Full match	No results	No results	No results	-3.76	362.195	14.792	1.06149e+07	0	0			DDA for preferred ion	1.06149e+07
FALSE		NP-005196	C15 H22 O5	No match	Invalid mass	No match	No match	-63836	264.136	7.207	1.06159e+07	53	2	75.7	66.6	DDA for preferred ion	1.06159e+07
FALSE			C30 H57 P3	Full match	No results	No results	No results	-1.7	510.366	14.857	1.06227e+07	0	0			No MS2	1.06227e+07
FALSE		(4-Ethoxyphenyl)urea	C9 H12 N2 O2	Full match	No results	No results	Full match	-1.02	180.09	5.217	1.06322e+07	7	0			DDA for preferred ion	1.06322e+07
FALSE		Tranilast	C18 H17 N O5	Full match	No results	No results	Full match	-2.79	327.11	7.688	1.06486e+07	3	0			DDA for preferred ion	1.06486e+07
FALSE			C26 H42 N2 O5	Full match	No results	No results	No results	0.4	462.31	16.041	1.06553e+07	0	0			DDA for preferred ion	1.06553e+07
FALSE			C28 H58 N4 O8 P2	Full match	No results	No results	No results	-4.41	640.37	12.111	1.06867e+07	0	0			No MS2	1.06867e+07
FALSE			C41 H53 Cl N2 O4	Full match	No results	No results	No results	4.34	672.372	15.68	1.06879e+07	0	0			No MS2	1.06879e+07
FALSE				No results	No results	No results	No results		288.19	0.637	1.07097e+07	0	0			DDA for preferred ion	1.07097e+07
FALSE		9-Hydroxy-10-undecenoic acid	C11 H20 O3	Full match	No results	No results	Full match	-2.78	200.141	9.563	1.07145e+07	3	0			DDA for preferred ion	1.07145e+07
FALSE			C34 H53 N O2	Full match	No results	No results	No results	-2.99	507.406	15.203	1.07342e+07	0	0			DDA for preferred ion	1.07342e+07
FALSE			C23 H38 N2 O4	Full match	No results	No results	No results	-4.55	406.281	13.618	1.07372e+07	0	0			DDA for preferred ion	1.07372e+07
FALSE			C21 H40 N5 O2 P	Full match	No results	No results	No match	-1.47	425.291	11.657	1.07413e+07	1	0			DDA for preferred ion	1.07413e+07
FALSE			C16 H34 N2 O5	Full match	No results	No results	No results	2.22	334.248	15.613	1.07478e+07	0	0			DDA for preferred ion	1.07478e+07
FALSE		Benzamide	C7 H7 N O	Full match	No results	No results	Full match	0.72	121.053	7.065	1.07498e+07	4	0			DDA for preferred ion	1.07498e+07
FALSE		epi-jasmonic acid	C12 H18 O3	Full match	No results	Full match	Full match	-2.89	210.125	11.593	1.07502e+07	10	0			DDA for preferred ion	1.07502e+07
FALSE			C40 H83 N6 O7 P	Full match	No results	No results	No results	-0.8	790.605	15.399	1.07566e+07	0	0			DDA for preferred ion	1.07566e+07
FALSE		Picrocrocin	C16 H26 O7	Full match	No results	No results	Full match	-3.84	330.167	8.739	1.07573e+07	9	0			DDA for preferred ion	1.07573e+07
FALSE			C24 H49 O6 P	Full match	No results	No results	No results	-3.68	464.325	16.087	1.0761e+07	0	0			DDA for preferred ion	1.0761e+07
FALSE			C19 H34 Cl O2 P S3	Full match	No results	No results	No results	-0.61	456.114	13.507	1.07701e+07	0	0			No MS2	1.07701e+07
FALSE			C49 H73 N3 O3 P2	Full match	No results	No results	No results	-1.46	813.512	14.895	1.0779e+07	0	0			No MS2	1.0779e+07
FALSE		(2E,6E)-Farnesol	C15 H26 O	Full match	No results	No results	Full match	-3.36	222.198	11.604	1.07805e+07	81	0			DDA for preferred ion	1.07805e+07
FALSE			C16 H27 N4 O2 P S	Full match	No results	No results	No results	1.72	370.16	6.66	1.07831e+07	0	0			DDA for preferred ion	1.07831e+07
FALSE			C13 H19 N O6	Full match	No results	No results	No results	-2.48	285.121	0.522	1.08024e+07	0	0			DDA for preferred ion	1.08024e+07
FALSE			C20 H33 N O6	Full match	No results	No results	No results	-3.81	383.229	11.245	1.08069e+07	0	0			DDA for preferred ion	1.08069e+07
FALSE			C23 H52 N8 O3 S	Full match	No results	No results	No results	-0.85	520.388	14.699	1.08097e+07	0	0			No MS2	1.08097e+07
FALSE			C8 H14 N6 O2 P2	Full match	No results	No results	No match	0.14	288.065	6.796	1.08164e+07	5	0			DDA for preferred ion	1.08164e+07
FALSE			C22 H46 N2 P2 S	Full match	No results	No results	No results	-3.81	432.284	14.601	1.08285e+07	0	0			No MS2	1.08285e+07
FALSE			C39 H67 N9 O2 P2	Full match	No results	No results	No results	-3.22	755.487	15.785	1.08322e+07	0	0			DDA for preferred ion	1.08322e+07
FALSE			C27 H54 N6 O7	Full match	No results	No results	No results	4.44	574.408	7.19	1.08499e+07	0	0			DDA for preferred ion	1.08499e+07
FALSE			C25 H57 N10 O11 P	Full match	No results	No results	No match	-1.49	704.394	14.665	1.08627e+07	2	0			No MS2	1.08627e+07
FALSE		NP-015980	C14 H24 O6	Full match	Full match	No results	No results	-3.54	288.156	8.782	1.08715e+07	0	1	84.4	79.4	DDA for preferred ion	1.08715e+07
FALSE			C14 H23 N4 O4 P S	Full match	No results	No results	No results	0.14	374.118	6.92	1.08909e+07	0	0			DDA for preferred ion	1.08909e+07
FALSE			C38 H71 N6 O4 P3	Full match	No results	No results	No match	2.06	768.477	17.142	1.08972e+07	8	0			DDA for preferred ion	1.08972e+07
FALSE			C16 H37 N2 O9 P	Full match	No results	No results	No results	0.1	432.224	16.211	1.09088e+07	0	0			DDA for preferred ion	1.09088e+07
FALSE			C23 H54 N10 O8	Full match	No results	No results	No results	-4.32	598.41	16.922	1.09311e+07	0	0			DDA for preferred ion	1.09311e+07
FALSE		3-[4-[[4-(aminomethyl)cyclohexyl]-oxomethoxy]phenyl]propanoic acid	C17 H23 N O4	Full match	No results	Partial match	Full match	-2.41	305.162	7.726	1.09376e+07	9	0			DDA for preferred ion	1.09376e+07
FALSE			C18 H27 N O4	Full match	No results	No results	No results	-2.73	321.193	8.958	1.09391e+07	0	0			DDA for preferred ion	1.09391e+07
FALSE			C21 H50 N10 O11	Full match	No results	No results	No results	-1.84	618.365	14.65	1.09412e+07	0	0			No MS2	1.09412e+07
FALSE			C17 H35 O2 P3	Full match	No results	No results	No results	0.07	364.185	10.386	1.09414e+07	0	0			No MS2	1.09414e+07
FALSE		Styrene	C8 H8	Full match	No results	No results	Full match	1.18	104.063	12.102	1.09567e+07	1	0			DDA for preferred ion	1.09567e+07
FALSE			C17 H39 N7 O2 S	Full match	No results	No results	No match	-4.9	405.287	11.443	1.09693e+07	1	0			DDA for preferred ion	1.09693e+07
FALSE		Aminorex	C9 H10 N2 O	Full match	Full match	No results	Partial match	-2.23	162.079	8.426	1.09748e+07	5	2	62.4	8.1	DDA for preferred ion	1.09748e+07
FALSE		FLK	C21 H34 N4 O4	No match	Invalid mass	No results	No match	-499996	203.131	9.092	1.09998e+07	2	1	64.6	38.6	DDA for preferred ion	1.09998e+07
FALSE			C9 H16 N2 O	Full match	No results	No results	No results	-2.42	168.126	8.715	1.10058e+07	0	0			No MS2	1.10058e+07
FALSE		Eterobarb	C16 H20 N2 O5	Full match	No results	No results	Full match	-2.66	320.136	6.971	1.1026e+07	2	0			DDA for preferred ion	1.1026e+07
FALSE		(−)-trans-Methyl dihydrojasmonate	C13 H22 O3	Full match	No results	No results	Full match	0.19	226.157	11.803	1.10266e+07	3	0			DDA for preferred ion	1.10266e+07
FALSE		(1R,9R)-5-Cyclohexyl-11-(propylsulfonyl)-7,11-diazatricyclo[7.3.1.02,7]trideca-2,4-dien-6-one	C20 H30 N2 O3 S	No match	Invalid mass	No results	No match	7.58	378.201	12.027	1.10304e+07	1	2	61.3	8.1	DDA for preferred ion	1.10304e+07
FALSE			C24 H47 N O2 S	Full match	No results	No results	No match	-4.65	413.331	12.093	1.10305e+07	2	0			DDA for preferred ion	1.10305e+07
FALSE			C25 H45 O2 P S	Full match	No results	No results	No results	2.52	440.289	15.347	1.10305e+07	0	0			DDA for preferred ion	1.10305e+07
FALSE		2978	C14 H16 O2	Full match	No results	No results	Full match	-2.43	216.114	7.077	1.10312e+07	4	0			DDA for preferred ion	1.10312e+07
FALSE			C7 H10 N6 O	Full match	No results	No results	No results	-1.07	194.091	10.031	1.10399e+07	0	0			DDA for preferred ion	1.10399e+07
FALSE			C19 H40 N2 O4	Full match	No results	No results	No results	-3.38	360.298	13.888	1.10522e+07	0	0			DDA for preferred ion	1.10522e+07
FALSE		DL-α-Tocopherol	C29 H50 O2	Full match	Full match	Partial match	Full match	-2.74	430.38	15.343	1.10665e+07	6	3	88.4	35.6	DDA for preferred ion	1.10665e+07
FALSE			C8 H25 N9 O3 P2	Full match	No results	No results	No match	2.75	357.157	9.608	1.10672e+07	6	0			DDA for preferred ion	1.10672e+07
FALSE				No results	No results	No results	No results		444.592	10.131	1.10772e+07	0	0			DDA for preferred ion	1.10772e+07
FALSE		(2R)-1-(Octanoyloxy)-3-(phosphonooxy)-2-propanyl decanoate	C21 H41 O8 P	No results	No results	No results	Full match	-0.97	452.253	10.132	1.10866e+07	2	0			DDA for preferred ion	1.10866e+07
FALSE			C26 H38 N4 O3 S	Full match	No results	No results	No results	-0.44	486.266	8.091	1.10879e+07	0	0			DDA for preferred ion	1.10879e+07
FALSE				No results	No results	No results	No results		450.715	9.111	1.10919e+07	0	0			DDA for preferred ion	1.10919e+07
FALSE		N1-[3-(trifluoromethyl)phenyl]-2-cycloheptylidenhydrazine-1-carbothioamide	C15 H18 F3 N3 S	No match	Invalid mass	No results	No match	-6.11	329.115	9.317	1.10933e+07	2	2	74.4	8.7	DDA for preferred ion	1.10933e+07
FALSE			C21 H46 N4 P2 S	Full match	No results	No results	No results	4.53	448.294	15.499	1.11069e+07	0	0			DDA for preferred ion	1.11069e+07
FALSE			C21 H23 N O S2	Full match	No results	No results	No match	-4.84	369.12	6.533	1.11238e+07	5	0			DDA for preferred ion	1.11238e+07
FALSE			C19 H29 N3 O5	Full match	No results	No results	No results	-2.68	379.21	6.294	1.11264e+07	0	0			DDA for preferred ion	1.11264e+07
FALSE			C23 H37 N5 O3	Full match	No results	No results	No results	-2.79	431.288	12.378	1.1128e+07	0	0			DDA for preferred ion	1.1128e+07
FALSE		(+)-Lacosamide	C13 H18 N2 O3	Full match	No results	No results	Full match	-2.85	250.131	8.549	1.11346e+07	7	0			DDA for preferred ion	1.11346e+07
FALSE		N-Heptadecanoylglycine	C19 H37 N O3	Full match	No results	No results	Full match	-3.12	327.276	12.846	1.1139e+07	1	0			DDA for preferred ion	1.1139e+07
FALSE			C25 H55 N6 O8 P	Full match	No results	No results	No results	0.59	598.382	15.541	1.11454e+07	0	0			DDA for preferred ion	1.11454e+07
FALSE			C27 H50 N4 O5	Full match	No results	No results	No results	-1	510.378	16.407	1.11518e+07	0	0			DDA for preferred ion	1.11518e+07
FALSE			C12 H14	Full match	No results	No results	No results	-2.64	158.109	11.455	1.1173e+07	0	0			DDA for preferred ion	1.1173e+07
FALSE		(2E,6Z)-N-Ethyl-2,6-nonadienamide	C11 H19 N O	Full match	No results	No results	Full match	-2.41	181.146	11.188	1.11759e+07	8	0			DDA for preferred ion	1.11759e+07
FALSE			C10 H14 N6 O3	Full match	No results	No results	No results	-2.25	266.112	9.54	1.1196e+07	0	0			DDA for preferred ion	1.1196e+07
FALSE			C9 H4 N6 O4 S	Full match	No results	No results	No results	-3.73	292	0.605	1.12006e+07	0	0			No MS2	1.12006e+07
FALSE		N,N-diacetyllegionaminic acid	C13 H22 N2 O8	Full match	No results	No results	Full match	-3.27	334.137	0.549	1.12071e+07	2	0			No MS2	1.12071e+07
FALSE			C26 H52 N6 O4	Full match	No results	No results	No results	-3.55	512.403	16.816	1.12395e+07	0	0			DDA for preferred ion	1.12395e+07
FALSE			C18 H36 N6 O2	Full match	No results	No results	No results	-2.76	368.289	11.927	1.12409e+07	0	0			DDA for preferred ion	1.12409e+07
FALSE		2,3,6-Pyridinetriol	C5 H5 N O3	Full match	No results	No results	Full match	-1.15	127.027	0.591	1.12646e+07	3	0			DDA for preferred ion	1.12646e+07
FALSE		6713421	C20 H34 O	Full match	No results	No results	Full match	-3.34	290.26	11.515	1.12663e+07	34	0			DDA for preferred ion	1.12663e+07
FALSE			C4 H9 N4 O12 P3 S	Full match	No results	No results	No results	3.2	429.916	10.062	1.12832e+07	0	0			DDA for preferred ion	1.12832e+07
FALSE			C19 H36 N2 O5	Full match	No results	No results	No results	-3.54	372.261	11.166	1.1294e+07	0	0			DDA for preferred ion	1.1294e+07
FALSE			C23 H45 N O2	Full match	No results	No results	No results	-3.44	367.344	13.361	1.13148e+07	0	0			DDA for preferred ion	1.13148e+07
FALSE		3161259	C27 H46 O2	Full match	No results	Partial match	Full match	-3.87	402.348	16.632	1.13289e+07	29	0			No MS2	1.13289e+07
FALSE		(2R,3R,4S,5S,6R)-2-{[(2E)-4-ethenyl-2,5-dimethylhexa-2,5-dien-1-yl]oxy}-6-(hydroxymethyl)oxane-3,4,5-triol	C16 H26 O6	No match	Invalid mass	No results	No results	-57337.1	296.159	9.345	1.13294e+07	0	1	62.7	56.5	DDA for preferred ion	1.13294e+07
FALSE			C10 H16 N6 O2	Full match	No results	No results	No results	-1.71	252.133	10.23	1.1333e+07	0	0			DDA for preferred ion	1.1333e+07
FALSE			C12 H28 N6 O P2	Full match	No results	No results	No results	2	334.181	13.471	1.13337e+07	0	0			DDA for preferred ion	1.13337e+07
FALSE			C13 H22 N6 O	Full match	No results	No results	No results	-1.56	278.185	8.834	1.1339e+07	0	0			DDA for preferred ion	1.1339e+07
FALSE		guaietolin	C11 H16 O4	Full match	No results	Partial match	Full match	-2.15	212.104	7.495	1.135e+07	3	0			DDA for preferred ion	1.135e+07
FALSE			C22 H38 N2 O7	Full match	No results	No results	No results	-3.66	442.266	10.742	1.13534e+07	0	0			DDA for preferred ion	1.13534e+07
FALSE			C13 H16 O6	Full match	No results	No results	No results	-3.11	268.094	7.51	1.13573e+07	0	0			DDA for preferred ion	1.13573e+07
FALSE				No results	No results	No results	No results		409.326	15.163	1.13603e+07	0	0			DDA for preferred ion	1.13603e+07
FALSE			C16 H35 N3 O5	Full match	No results	No results	No results	4.21	349.259	13.047	1.13646e+07	0	0			No MS2	1.13646e+07
FALSE			C41 H38 N2 O6 S	Full match	No results	No results	No results	0.96	686.246	8.973	1.13706e+07	0	0			DDA for preferred ion	1.13706e+07
FALSE		hercynine	C9 H15 N3 O2	Full match	No results	No results	Full match	-2.53	197.116	0.427	1.13953e+07	3	0			DDA for other ion	1.13953e+07
FALSE		N-Heptadecanoylglycine	C19 H37 N O3	Full match	No results	No results	Full match	-3.03	327.276	13.969	1.14065e+07	1	0			DDA for preferred ion	1.14065e+07
FALSE		DK3970000	C14 H20 O2	Full match	No results	No results	Full match	-2.76	220.146	8.224	1.14068e+07	24	0			DDA for preferred ion	1.14068e+07
FALSE		Scoparone	C11 H10 O4	Full match	No results	No results	Full match	-1.7	206.058	7.099	1.1411e+07	14	0			DDA for preferred ion	1.1411e+07
FALSE		Eglumetad	C8 H11 N O4	Full match	No results	No results	Full match	-1.84	185.068	0.536	1.14212e+07	2	0			DDA for preferred ion	1.14212e+07
FALSE		Cxa-10	C18 H33 N O4	Full match	No results	No results	Full match	-2.72	327.24	12.488	1.14247e+07	2	0			DDA for preferred ion	1.14247e+07
FALSE			C15 H33 N O	Full match	No results	No results	No results	-2.71	243.256	11.558	1.14289e+07	0	0			DDA for preferred ion	1.14289e+07
FALSE			C20 H36 N6	Full match	No results	No results	No results	-0.05	360.3	17.121	1.14458e+07	0	0			DDA for preferred ion	1.14458e+07
FALSE			C28 H26 N4 O2 S	Full match	No results	No results	No results	-0.54	482.177	12.098	1.14459e+07	0	0			DDA for preferred ion	1.14459e+07
FALSE			C15 H38 N5 O2 P	Full match	No results	No results	No results	-2.49	351.275	14.326	1.14628e+07	0	0			DDA for preferred ion	1.14628e+07
FALSE			C37 H77 N3 O4	Full match	No results	No results	No results	3.03	627.593	16.751	1.14635e+07	0	0			DDA for preferred ion	1.14635e+07
FALSE		Ethopabate	C12 H15 N O4	Full match	No results	No results	Full match	-2.35	237.1	6.829	1.14833e+07	6	0			DDA for preferred ion	1.14833e+07
FALSE		Palmitelaidic acid	C16 H30 O2	Full match	No results	Full match	Full match	-4.26	254.224	15.537	1.14872e+07	16	0			No MS2	1.14872e+07
FALSE			C39 H82 N3 O12 P	Full match	No results	No results	No match	0.57	815.564	15.215	1.14968e+07	14	0			No MS2	1.14968e+07
FALSE			C31 H59 N7 O	Full match	No results	No results	No results	0.05	545.478	16.376	1.15049e+07	0	0			DDA for preferred ion	1.15049e+07
FALSE			C9 H21 N6 P S	Full match	No results	No results	No match	4.04	276.13	13.823	1.15059e+07	1	0			DDA for preferred ion	1.15059e+07
FALSE		Kynurenic acid	C10 H7 N O3	Full match	Full match	Full match	Partial match	-1.64	189.042	7.989	1.1512e+07	6	2	71.1	8.6	DDA for preferred ion	1.1512e+07
FALSE		2128	C9 H12 O2	Full match	No results	No results	Full match	-2.43	152.083	9.173	1.15222e+07	16	0			DDA for preferred ion	1.15222e+07
FALSE		Granisetron	C18 H24 N4 O	No match	Invalid mass	No results	No results	-14.62	312.19	7.563	1.1528e+07	0	1	60.6	8	DDA for preferred ion	1.1528e+07
FALSE		Juvenile hormone III bisepoxide	C16 H26 O4	Full match	No results	No results	Full match	-3.86	282.182	10.89	1.15311e+07	5	0			DDA for preferred ion	1.15311e+07
FALSE			C19 H33 N	Full match	No results	No results	No results	-2.63	275.261	13.342	1.1534e+07	0	0			DDA for preferred ion	1.1534e+07
FALSE			C23 H51 N7 O	Full match	No results	No results	No results	3.05	441.417	14.167	1.15402e+07	0	0			DDA for preferred ion	1.15402e+07
FALSE		oxandrolone	C19 H30 O3	Full match	No results	No results	Full match	-3.47	306.218	11.123	1.15414e+07	10	0			DDA for preferred ion	1.15414e+07
FALSE		2595	C13 H20 O	Full match	No results	No results	Full match	-3.18	192.151	9.084	1.15479e+07	25	0			DDA for preferred ion	1.15479e+07
FALSE			C16 H31 N7 O	Full match	No results	No results	No results	4.09	337.26	14.201	1.15509e+07	0	0			DDA for preferred ion	1.15509e+07
FALSE		(2S,3S)-2,3-dihydro-3-hydroxyanthranilic acid zwitterion	C7 H9 N O3	Full match	No results	No results	Full match	-2.65	155.058	4.358	1.15588e+07	4	0			DDA for preferred ion	1.15588e+07
FALSE			C9 H26 N6 O6 P2	Full match	No results	No match	No match	1.78	376.14	10.785	1.15641e+07	3	0			DDA for preferred ion	1.15641e+07
FALSE		Benzoyldehydro-2,3-dihydroxy-benzone	C13 H13 N O3	Full match	No results	No results	Full match	-2.13	231.089	7.633	1.15694e+07	1	0			DDA for preferred ion	1.15694e+07
FALSE		5-Methoxy-3-indoleaceate	C11 H11 N O3	Full match	No results	Full match	Full match	-2.2	205.073	6.45	1.15786e+07	8	0			DDA for preferred ion	1.15786e+07
FALSE			C15 H11 N6 O3 P	Full match	No results	No results	No results	-3.16	354.062	6.436	1.15958e+07	0	0			DDA for preferred ion	1.15958e+07
FALSE			C17 H38 Cl P3	Full match	No results	No results	No results	-1.09	370.187	12.352	1.16125e+07	0	0			No MS2	1.16125e+07
FALSE			C6 H18 N5 O6 P	Full match	No results	No results	No match	1.4	287.1	0.627	1.16276e+07	1	0			DDA for preferred ion	1.16276e+07
FALSE			C18 H35 Cl N2 O2 S5	Full match	No results	No results	No match	0.03	506.099	12.099	1.167e+07	2	0			No MS2	1.167e+07
FALSE		(1S,2S,8aR)-1-[(3Z)-5-hydroxy-3-methylpent-3-en-1-yl]-2,5,5,8a-tetramethyl-decahydronaphthalen-2-ol	C20 H36 O2	No match	Invalid mass	No results	No match	-58427.5	290.26	11.056	1.16779e+07	34	2	71.2	41.3	DDA for preferred ion	1.16779e+07
FALSE			C14 H24 N6 O6	Full match	No results	No results	No match	-1.79	372.175	9.034	1.16851e+07	1	0			DDA for preferred ion	1.16851e+07
FALSE		Xanthurenic acid	C10 H7 N O4	Full match	No results	Full match	Full match	-1.56	205.037	5.388	1.16878e+07	3	0			DDA for preferred ion	1.16878e+07
FALSE			C16 H32 O2 P2	Full match	No results	No results	No results	-4.87	318.186	14.848	1.17033e+07	0	0			DDA for preferred ion	1.17033e+07
FALSE		PEG Diethylhexanoate n5	C26 H50 O8	No match	Invalid mass	No results	No results	44825.3	512.331	12.274	1.17037e+07	0	1	82.4	9.1	DDA for preferred ion	1.17037e+07
FALSE		5-(6-hydroxy-6-methyloctyl)-2,5-dihydrofuran-2-one	C13 H22 O3	No match	Invalid mass	No results	No match	-79640.5	208.146	13.496	1.17156e+07	16	2	66.4	57.4	DDA for preferred ion	1.17156e+07
FALSE			C7 H15 N O6	Full match	No results	No results	No results	-3.14	209.089	0.63	1.17205e+07	0	0			DDA for preferred ion	1.17205e+07
FALSE			C12 H20 N5 O3 P	Full match	No results	No results	No match	0.14	313.13	7.411	1.17211e+07	8	0			DDA for preferred ion	1.17211e+07
FALSE		Cernuine	C16 H26 N2 O	Full match	No results	No results	Full match	-3.48	262.204	11.553	1.1724e+07	1	0			DDA for preferred ion	1.1724e+07
FALSE		5,5-Dimethyl-4-(3-oxobutyl)dihydro-2(3H)-furanone	C10 H16 O3	Full match	No results	No results	Full match	-3.25	184.109	9.169	1.17295e+07	14	0			DDA for preferred ion	1.17295e+07
FALSE			C22 H39 N O6	Full match	No results	No results	No results	-3.54	413.276	11.901	1.17775e+07	0	0			DDA for preferred ion	1.17775e+07
FALSE		(8E)-2-Amino-8-octadecene-1,3,4-triol	C18 H37 N O3	Full match	No results	No results	Full match	-2.46	315.277	13.764	1.17882e+07	1	0			DDA for preferred ion	1.17882e+07
FALSE		2707	C8 H14 O	Full match	No results	No results	Full match	-0.98	126.104	8.692	1.17895e+07	23	0			DDA for preferred ion	1.17895e+07
FALSE			C39 H73 N4 O9 P	Full match	No results	No results	No results	-2.13	772.51	15.246	1.18146e+07	0	0			DDA for preferred ion	1.18146e+07
FALSE		8Z,11Z,14Z-Eicosatrienoic acid	C20 H34 O2	Full match	Full match	No results	Full match	-3.4	306.255	14.001	1.1878e+07	16	6	90.1	87.8	DDA for preferred ion	1.1878e+07
FALSE			C23 H43 Cl N4 O2	Full match	No results	No results	No match	-1.34	442.307	15.042	1.18868e+07	1	0			DDA for other ion	1.18868e+07
FALSE		melicopicine	C18 H19 N O5	Full match	No results	No results	Full match	-2.85	329.125	8.861	1.18893e+07	8	0			DDA for preferred ion	1.18893e+07
FALSE				No results	No results	No results	No results		294.117	0.523	1.18915e+07	0	0			DDA for preferred ion	1.18915e+07
FALSE		4-[({1-[2-Carboxy-3-(2-methoxyethoxy)propyl]cyclopentyl}carbonyl)amino]cyclohexanecarboxylic acid	C20 H33 N O7	Full match	No results	No results	Full match	-3.59	399.224	10.812	1.18955e+07	4	0			DDA for preferred ion	1.18955e+07
FALSE			C7 H4 O2	Full match	No results	No results	No results	-0.59	120.021	5.866	1.18966e+07	0	0			No MS2	1.18966e+07
FALSE			C7 H11 N7	Full match	No results	No results	No results	0.7	193.108	7.619	1.19002e+07	0	0			DDA for preferred ion	1.19002e+07
FALSE			C21 H35 N O2	Full match	No results	No results	No results	-3.5	333.266	11.978	1.19052e+07	0	0			DDA for preferred ion	1.19052e+07
FALSE			C17 H40 N5 P	Full match	No results	No results	No match	-0.51	345.302	15.203	1.19099e+07	3	0			DDA for preferred ion	1.19099e+07
FALSE		(2R,3S,4S,5R,6R)-5-{[(2S,3R,4R)-3,4-dihydroxy-4-(hydroxymethyl)oxolan-2-yl]oxy}-2-(hydroxymethyl)-6-(2-phenylethoxy)oxane-3,4-diol	C19 H28 O10	No match	Invalid mass	No results	No results	-52822.2	394.185	12.184	1.19305e+07	0	1	61.8	8.1	DDA for other ion	1.19305e+07
FALSE		NP-021018	C12 H18 O4	No match	Invalid mass	No results	No match	-79652.4	208.109	9.339	1.19477e+07	25	1	64.6	57	DDA for preferred ion	1.19477e+07
FALSE			C41 H38 N2 O3 P2	Full match	No results	No results	No results	-1.74	668.235	9.348	1.1953e+07	0	0			No MS2	1.1953e+07
FALSE		ibufenac	C12 H16 O2	Full match	No results	No results	Full match	-2.02	192.115	8.261	1.19572e+07	27	0			DDA for preferred ion	1.19572e+07
FALSE		4-tert-Octylphenol monoethoxylate	C16 H26 O2	Full match	No results	No results	Full match	-3.52	250.192	11.487	1.19612e+07	5	0			DDA for preferred ion	1.19612e+07
FALSE			C22 H41 O8 P	Full match	No results	No results	No results	-2.59	464.253	15.987	1.19622e+07	0	0			DDA for preferred ion	1.19622e+07
FALSE				No results	No results	No results	No results		374.279	15.161	1.19971e+07	0	0			DDA for preferred ion	1.19971e+07
FALSE		Myriocin	C21 H39 N O6	Full match	No results	No results	Full match	-3.19	401.276	12.047	1.19978e+07	1	0			No MS2	1.19978e+07
FALSE			C16 H30 N6 O	Full match	No results	No results	No results	-2.41	322.247	14.847	1.20002e+07	0	0			DDA for preferred ion	1.20002e+07
FALSE			C5 H7 N3 O3	Full match	No results	No results	No results	-1.38	157.049	0.516	1.20122e+07	0	0			DDA for preferred ion	1.20122e+07
FALSE			C19 H46 N8 O2 S	Full match	No results	No results	No results	-0.86	450.346	15.851	1.20246e+07	0	0			DDA for preferred ion	1.20246e+07
FALSE			C35 H65 N O2	Full match	No results	No results	No results	-3.94	531.499	16.678	1.2036e+07	0	0			DDA for preferred ion	1.2036e+07
FALSE			C24 H56 N9 O4 P	Full match	No results	No results	No results	-1.78	565.418	13.877	1.20503e+07	0	0			DDA for other ion	1.20503e+07
FALSE		Indole	C8 H7 N	Full match	No results	Full match	Full match	-0.01	117.058	7.38	1.20858e+07	3	0			No MS2	1.20858e+07
FALSE		NP-005457	C48 H82 N2 O16	No match	Invalid mass	No results	No results	23311.9	964.539	9.468	1.20878e+07	0	1	85.9	9.3	DDA for preferred ion	1.20878e+07
FALSE		DL-Arginine	C6 H14 N4 O2	Full match	No results	Full match	Full match	-2.43	174.111	0.459	1.21037e+07	3	0			DDA for preferred ion	1.21037e+07
FALSE			C15 H37 N4 O3 P	Full match	No results	No results	No match	-0.16	352.26	13.179	1.2131e+07	7	0			DDA for preferred ion	1.2131e+07
FALSE			C20 H30 S	Full match	No results	No results	No match	4.79	302.208	14.848	1.21398e+07	2	0			DDA for preferred ion	1.21398e+07
FALSE			C15 H38 N5 O4 P	Full match	No results	No results	No match	-1.31	383.266	12.06	1.21655e+07	1	0			No MS2	1.21655e+07
FALSE			C13 H24 N6 O3	Full match	No results	No results	No results	-1.74	312.19	8.32	1.21698e+07	0	0			DDA for preferred ion	1.21698e+07
FALSE			C15 H23 N2 O3 P	Full match	No results	No results	No match	-4.29	310.143	14.619	1.21833e+07	1	0			DDA for preferred ion	1.21833e+07
FALSE			C43 H62 N O5 P	Full match	No results	No results	No match	3.49	703.439	14.632	1.21834e+07	2	0			DDA for preferred ion	1.21834e+07
FALSE			C32 H60 N3 O3 P3	Full match	No results	No results	No results	-4.49	627.382	13.421	1.21954e+07	0	0			DDA for other ion	1.21954e+07
FALSE			C12 H28 N6 O4 P2	Full match	No results	No match	No match	-1.93	382.164	13.479	1.22046e+07	4	0			DDA for preferred ion	1.22046e+07
FALSE		Dihydrojasmone	C11 H18 O	Full match	No results	No results	Full match	-3.62	166.135	11.059	1.22061e+07	10	0			DDA for preferred ion	1.22061e+07
FALSE		2376	C14 H26 O4	Full match	No results	No results	Full match	-3.14	258.182	11.52	1.22074e+07	6	0			DDA for preferred ion	1.22074e+07
FALSE		Butyryl-L-homoserine lactone	C8 H13 N O3	Full match	No results	No results	Full match	-2.25	171.089	6.754	1.22135e+07	3	0			DDA for preferred ion	1.22135e+07
FALSE			C14 H32 N O3 P S2	Full match	No results	No results	No match	1.09	357.157	9.865	1.22207e+07	6	0			DDA for preferred ion	1.22207e+07
FALSE			C19 H45 N7 S	Full match	No results	No results	No results	-4.91	403.344	13.376	1.22422e+07	0	0			DDA for preferred ion	1.22422e+07
FALSE		1-palmitoylglycerone 3-phosphate	C19 H37 O7 P	No results	No results	No results	Full match	-0.48	408.228	9.914	1.22475e+07	2	0			DDA for preferred ion	1.22475e+07
FALSE			C5 H17 N9 O P2	Full match	No results	No results	No match	4.58	281.104	7.183	1.22526e+07	6	0			DDA for preferred ion	1.22526e+07
FALSE			C7 H18 Cl N5 O S	Full match	No results	No results	No results	0.6	255.092	0.628	1.22685e+07	0	0			DDA for preferred ion	1.22685e+07
FALSE		Quercetin	C15 H10 O7	Full match	Full match	Full match	Full match	-3.24	302.042	9.861	1.22793e+07	23	10	98.1	9.9	DDA for preferred ion	1.22793e+07
FALSE		Epiporphyroxine, O14-demethyl-N-methyl-	C20 H21 N O6	Full match	No results	No results	Full match	-3.12	371.136	9.509	1.23118e+07	1	0			DDA for preferred ion	1.23118e+07
FALSE			C21 H42 N2 O3	Full match	No results	No results	No results	-3.56	370.318	13.167	1.23168e+07	0	0			DDA for preferred ion	1.23168e+07
FALSE			C35 H74 N9 O10 P	Full match	No results	No results	No results	1.91	811.531	14.718	1.23235e+07	0	0			DDA for preferred ion	1.23235e+07
FALSE			C19 H37 N O	Full match	No results	No results	No results	-2.89	295.287	14.925	1.23425e+07	0	0			DDA for other ion	1.23425e+07
FALSE			C17 H33 N7 O3	Full match	No results	No results	No results	1.74	383.265	11.317	1.23428e+07	0	0			DDA for preferred ion	1.23428e+07
FALSE		Paracetamol	C8 H9 N O2	Full match	No results	Partial match	Full match	-2.24	151.063	5.611	1.23546e+07	21	0			DDA for preferred ion	1.23546e+07
FALSE		Palmitelaidic acid methyl ester	C17 H32 O2	Full match	Full match	No results	Partial match	-4.13	268.239	15.537	1.23594e+07	7	1	82.9	77.2	DDA for preferred ion	1.23594e+07
FALSE			C19 H36 N2 O5	Full match	No results	No results	No results	1.11	372.263	14.78	1.23601e+07	0	0			DDA for preferred ion	1.23601e+07
FALSE		Docosatetraenoylethanolamide	C24 H41 N O2	Full match	No results	No results	Full match	-3.56	375.312	12.91	1.23618e+07	1	0			DDA for preferred ion	1.23618e+07
FALSE			C42 H81 N7 O3	Full match	No results	No results	No results	0.05	731.64	15.84	1.23749e+07	0	0			DDA for preferred ion	1.23749e+07
FALSE		4-Amino-3-[(1-carboxyvinyl)oxy]-1,5-cyclohexadiene-1-carboxylic acid	C10 H11 N O5	Full match	No results	Full match	Full match	-1.15	225.063	6.246	1.23826e+07	7	0			DDA for preferred ion	1.23826e+07
FALSE		2,2-dimethyl-N-(2-methyl-6-quinolinyl)-2,3-dihydro-1-benzofuran-7-carboxamide	C21 H20 N2 O2	Full match	Full match	No results	No results	-2.92	332.152	7.648	1.23865e+07	0	4	89.5	9.5	DDA for preferred ion	1.23865e+07
FALSE			C24 H41 N4 O3 P3	Full match	No results	No results	No results	-2.84	526.238	10.112	1.23889e+07	0	0			DDA for preferred ion	1.23889e+07
FALSE		4-Amino-3-[(1-carboxyvinyl)oxy]-1,5-cyclohexadiene-1-carboxylic acid	C10 H11 N O5	Full match	No results	Full match	Full match	-2.51	225.063	0.628	1.24106e+07	7	0			DDA for preferred ion	1.24106e+07
FALSE			C28 H46 N6 O	Full match	No results	No results	No results	-2.85	482.372	14.4	1.24645e+07	0	0			No MS2	1.24645e+07
FALSE			C36 H77 N6 O12 P	Full match	No results	No results	No results	-1.23	816.533	16.437	1.25109e+07	0	0			DDA for preferred ion	1.25109e+07
FALSE			C16 H36 N5 O3 P	Full match	No results	No results	No match	-0.98	377.255	12.553	1.25328e+07	1	0			DDA for preferred ion	1.25328e+07
FALSE		Benzoyldehydro-2,3-dihydroxy-benzone	C13 H13 N O3	Full match	No results	No results	Full match	-2.13	231.089	7.137	1.2539e+07	1	0			DDA for preferred ion	1.2539e+07
FALSE			C16 H35 N7 O3	Full match	No results	No results	No match	3.6	373.281	13.467	1.25451e+07	1	0			DDA for preferred ion	1.25451e+07
FALSE			C7 H10 N3 O7 P3	Full match	No results	No results	No results	3.32	340.974	7.384	1.2552e+07	0	0			DDA for preferred ion	1.2552e+07
FALSE		NP-011548	C18 H34 O3	No match	Invalid mass	No match	No match	-60390.4	280.239	13.281	1.25543e+07	15	2	70.6	40.5	DDA for preferred ion	1.25543e+07
FALSE			C42 H78 N7 O2 P3	Full match	No results	No results	No results	-0.19	805.543	14.849	1.25808e+07	0	0			No MS2	1.25808e+07
FALSE			C5 H13 N4 O2 P	Full match	No results	No results	No match	3.71	192.078	7.297	1.26161e+07	30	0			DDA for preferred ion	1.26161e+07
FALSE			C45 H71 N4 O2 P	Full match	No results	No results	No results	3.87	730.534	14.684	1.26473e+07	0	0			DDA for preferred ion	1.26473e+07
FALSE			C13 H31 Cl N4 S2	Full match	No results	No results	No match	4.72	342.169	14.625	1.26595e+07	2	0			No MS2	1.26595e+07
FALSE		Ethyl Linoleate	C20 H36 O2	Full match	No results	No results	Full match	-3.47	308.27	16.167	1.26654e+07	8	0			DDA for preferred ion	1.26654e+07
FALSE			C30 H55 N4 O P S	Full match	No results	No results	No results	-1.57	550.383	16.088	1.26902e+07	0	0			DDA for preferred ion	1.26902e+07
FALSE		Cinnamaldehyde	C9 H8 O	Full match	No results	No results	Full match	-3.14	132.057	12.096	1.26951e+07	8	0			DDA for preferred ion	1.26951e+07
FALSE			C33 H59 N4 O4 P S	Full match	No results	No results	No results	-2.01	638.398	13.994	1.26953e+07	0	0			DDA for preferred ion	1.26953e+07
FALSE		4-tert-Octylphenol monoethoxylate	C16 H26 O2	Full match	No results	No results	Full match	-3.52	250.192	13.135	1.27042e+07	5	0			DDA for preferred ion	1.27042e+07
FALSE		(+/-)-Camphoric acid	C10 H16 O4	Full match	No results	No results	Full match	-2.51	200.104	8.63	1.27081e+07	7	0			DDA for preferred ion	1.27081e+07
FALSE		5-Indolol	C8 H7 N O	Full match	No results	Partial match	Full match	-1.7	133.053	7.167	1.27093e+07	10	0			DDA for preferred ion	1.27093e+07
FALSE			C13 H11 N2 O3 P	Full match	No results	No results	No results	-3.98	274.05	9.171	1.27171e+07	0	0			No MS2	1.27171e+07
FALSE			C18 H30 N2 O	Full match	No results	No results	No results	-3	290.235	13.895	1.273e+07	0	0			DDA for preferred ion	1.273e+07
FALSE		Cyclo(phenylalanyl-prolyl)	C14 H16 N2 O2	Full match	Full match	No results	Not the top hit	-2.77	244.12	8.01	1.27338e+07	5	1	83.4	77.9	DDA for preferred ion	1.27338e+07
FALSE		NP-001596	C16 H30 O4	Full match	Full match	No results	Full match	-3.33	286.213	11.506	1.27455e+07	4	1	60.7	55.9	DDA for preferred ion	1.27455e+07
FALSE			C30 H52 N2 O3	Full match	No results	No results	No results	-3.33	488.396	16.379	1.27483e+07	0	0			DDA for preferred ion	1.27483e+07
FALSE		methyl 3,5-ditert-butyl-4-hydroxybenzoate	C16 H24 O3	Full match	No results	No results	Full match	-2.82	264.172	9.933	1.27502e+07	4	0			DDA for preferred ion	1.27502e+07
FALSE			C13 H18 N2 O11	Full match	No results	No results	No results	1.51	378.092	6.142	1.27555e+07	0	0			DDA for preferred ion	1.27555e+07
FALSE			C6 H17 N10 P	Full match	No results	No results	No match	-3.39	260.137	0.631	1.27971e+07	7	0			DDA for preferred ion	1.27971e+07
FALSE			C13 H33 N10 O4 P	Full match	No results	No results	No results	-1.29	424.242	11.602	1.28491e+07	0	0			DDA for preferred ion	1.28491e+07
FALSE			C26 H32 N6 O3 S	Full match	No results	No results	No match	2.17	508.227	11.214	1.28521e+07	2	0			DDA for preferred ion	1.28521e+07
FALSE				No results	No results	No results	No results		382.329	14.299	1.28812e+07	0	0			DDA for preferred ion	1.28812e+07
FALSE		Militarinone A	C26 H37 N O6	Full match	No results	No results	Full match	-3.56	459.26	11.743	1.28879e+07	2	0			DDA for preferred ion	1.28879e+07
FALSE		(-)-Caryophyllene oxide	C15 H24 O	Full match	Full match	Partial match	Partial match	-2.93	220.182	8.832	1.29055e+07	70	2	66.2	57.4	DDA for preferred ion	1.29055e+07
FALSE			C22 H33 N3 O6 S2	Full match	No results	No results	No match	-1.59	499.18	7.391	1.29083e+07	1	0			DDA for preferred ion	1.29083e+07
FALSE			C39 H75 N6 O9 P	Full match	No results	No results	No results	-0.55	802.533	15.569	1.29149e+07	0	0			DDA for preferred ion	1.29149e+07
FALSE				No results	No results	No results	No results		351.239	10.608	1.29163e+07	0	0			DDA for preferred ion	1.29163e+07
FALSE		RG1300000	C18 H34 O3	Full match	No results	No results	Full match	-3.32	298.25	13.282	1.29296e+07	14	0			No MS2	1.29296e+07
FALSE		Tryptophol	C10 H11 N O	Full match	No results	No results	Full match	-1.81	161.084	7.633	1.29398e+07	6	0			DDA for preferred ion	1.29398e+07
FALSE		Nervonic acid	C24 H46 O2	Full match	Full match	No results	Full match	-3.5	366.349	16.221	1.29452e+07	8	1	89.5	86.8	DDA for preferred ion	1.29452e+07
FALSE			C13 H14 N6 O4	Full match	No results	No results	No results	-0.96	318.107	7.086	1.29712e+07	0	0			DDA for preferred ion	1.29712e+07
FALSE		1-(14-methylhexadecanoyl)pyrrolidine	C21 H41 N O	Full match	No results	No results	Full match	-3.81	323.318	16.005	1.29775e+07	1	0			DDA for preferred ion	1.29775e+07
FALSE			C25 H50 O14	Full match	No results	No results	No results	-3.07	574.318	8.533	1.29848e+07	0	0			DDA for preferred ion	1.29848e+07
FALSE		NP-006656	C12 H22 O4	No match	Invalid mass	No match	No match	-78258	212.141	11.125	1.2989e+07	8	3	70.9	59.7	DDA for preferred ion	1.2989e+07
FALSE		Tryptophol	C10 H11 N O	Full match	No results	No results	Full match	-1.62	161.084	8.167	1.30724e+07	6	0			DDA for preferred ion	1.30724e+07
FALSE			C9 H7 N8 O11 P3	Full match	No results	No results	No results	0.26	495.945	10.318	1.30816e+07	0	0			DDA for preferred ion	1.30816e+07
FALSE		3-(4-ethoxyphenyl)-2-(tetrahydro-1H-pyrrol-1-ylcarbonyl)acrylonitrile	C16 H18 N2 O2	Full match	Full match	No results	Partial match	-2.03	270.136	6.175	1.30879e+07	2	3	73.8	8.7	DDA for preferred ion	1.30879e+07
FALSE			C20 H39 N O4	Full match	No results	No results	No results	-3.64	357.287	11.891	1.30959e+07	0	0			DDA for preferred ion	1.30959e+07
FALSE			C5 H17 N7 O9 P2	Full match	No results	No results	No match	0.86	381.057	15.454	1.3108e+07	1	0			DDA for preferred ion	1.3108e+07
FALSE		4-(Stearoylamino)butanoic acid	C22 H43 N O3	Full match	No results	No results	Full match	0.11	369.324	14.978	1.314e+07	1	0			DDA for other ion	1.314e+07
FALSE		Erucic acid	C22 H42 O2	Full match	No results	No results	Full match	-2.57	338.318	15.703	1.31423e+07	9	0			DDA for preferred ion	1.31423e+07
FALSE			C46 H74 N2 O8 P2	Full match	No results	No results	No results	-1.5	844.491	13.72	1.31444e+07	0	0			DDA for preferred ion	1.31444e+07
FALSE		6-Benzyl-2-(tert-butyl)-6,7-dihydro-4H-pyrazolo[1,5-a]pyrrolo[3,4-d]pyrimidine-5,8-dione	C19 H20 N4 O2	No match	Invalid mass	No results	No results	7.05	336.161	8.494	1.31538e+07	0	4	64.2	8.2	DDA for preferred ion	1.31538e+07
FALSE		Tridemorph	C19 H39 N O	Full match	Full match	No results	Full match	-2.95	297.302	14.927	1.31655e+07	1	1	92.8	9.6	DDA for preferred ion	1.31655e+07
FALSE		(±)-1-Octen-3-ol	C8 H16 O	Full match	No results	No results	Full match	-0.8	128.12	7.716	1.31849e+07	15	0			DDA for preferred ion	1.31849e+07
FALSE				No results	No results	No results	No results		496.207	15.415	1.32173e+07	0	0			DDA for preferred ion	1.32173e+07
FALSE		Leu-Leu	C12 H24 N2 O3	Full match	No results	No results	Full match	-1.98	244.178	6.014	1.32185e+07	6	0			DDA for preferred ion	1.32185e+07
FALSE		quindoxin	C8 H6 N2 O2	Full match	No results	No results	Full match	-1.71	162.043	6.258	1.32201e+07	1	0			DDA for preferred ion	1.32201e+07
[truncated: 1,667 more rows]
